# Supplementary material for: Reduced Brd1 expression leads to reversible depression-like behaviors and gene-expression changes in female mice
Source: Transl Psychiatry. 2020 Jul 17;10:239. doi: 10.1038/s41398-020-00914-2 (PMC7367888; doi:10.1038/s41398-020-00914-2)
Supplement: Supplementary file 2 — Supplementary Tables [file 41398_2020_914_MOESM2_ESM.xls]

## Sheet: Table S2
EdgeR DEG analysis: amygdala, Brd1 vehicle vs wildtype vehicle
GeneID	logFC	logCPM	F	PValue	FDR
ENSMUSG00000099021	4.84991	2.75719	514.655	1.24115e-13	2.85302e-09
ENSMUSG00000099250	4.89621	2.76939	434.586	4.83147e-13	5.55305e-09
ENSMUSG00000102657	5.12733	1.33037	324.338	4.34666e-12	3.33056e-08
ENSMUSG00000092805	3.83626	0.77073	261.66	2.18432e-11	1.25528e-07
ENSMUSG00000089417	5.05014	0.658427	208.573	1.27166e-10	5.84631e-07
ENSMUSG00000022387	-0.521689	5.73494	128.442	4.32861e-09	1.65836e-05
ENSMUSG00000102816	3.58643	-0.668156	110.393	1.27808e-08	4.19703e-05
ENSMUSG00000069804	2.63166	-0.0743579	104.392	1.89684e-08	5.45035e-05
ENSMUSG00000105788	3.48273	-0.478045	101.154	2.36675e-08	6.04495e-05
ENSMUSG00000105358	3.78065	-0.153357	86.2337	7.44231e-08	0.000171076
ENSMUSG00000106636	4.14029	-0.765096	84.008	8.68746e-08	0.000181544
ENSMUSG00000092341	1.57341	10.742	80.4749	1.178e-07	0.000225656
ENSMUSG00000108693	4.57116	-1.41743	76.4798	1.61875e-07	0.000270511
ENSMUSG00000092674	3.54629	-0.837961	76.1992	1.6593e-07	0.000270511
ENSMUSG00000107858	4.42448	-1.13094	75.0537	1.85399e-07	0.000270511
ENSMUSG00000108752	5.70061	-0.185331	75.3457	1.90068e-07	0.000270511
ENSMUSG00000106254	4.92581	-1.1793	74.2988	2.00056e-07	0.000270511
ENSMUSG00000112655	4.22563	-1.61834	72.7583	2.26164e-07	0.000288824
ENSMUSG00000108918	4.40345	-1.51619	70.9309	2.67927e-07	0.000324149
ENSMUSG00000110558	2.11442	-0.153619	69.1949	3.15787e-07	0.00036295
ENSMUSG00000109370	2.66989	-1.13495	67.451	3.73768e-07	0.000409133
ENSMUSG00000106229	2.64914	0.424425	62.5152	6.38112e-07	0.00066674
ENSMUSG00000087434	4.32232	-1.19124	61.5702	6.92178e-07	0.000691787
ENSMUSG00000109387	3.64451	-0.781696	60.609	7.7248e-07	0.000717189
ENSMUSG00000097265	1.273	0.0761164	60.2539	7.79995e-07	0.000717189
ENSMUSG00000107118	2.53447	-0.15797	59.1445	8.87463e-07	0.00078462
ENSMUSG00000105145	2.86494	-0.517173	58.3432	9.70719e-07	0.000826441
ENSMUSG00000104940	4.88689	-1.81504	131.189	1.02315e-06	0.000839972
ENSMUSG00000097736	2.7111	2.25876	57.5236	1.1033e-06	0.000874535
ENSMUSG00000098202	3.75437	0.608483	56.4679	1.24077e-06	0.000950717
ENSMUSG00000104030	2.91563	-0.359564	55.9368	1.28868e-06	0.000955575
ENSMUSG00000106837	4.29307	-1.58658	49.7829	2.63351e-06	0.00188011
ENSMUSG00000102868	4.51187	-1.98735	104.463	2.69908e-06	0.00188011
ENSMUSG00000103220	3.85062	-1.4637	49.0468	2.88447e-06	0.00195016
ENSMUSG00000113140	1.67886	-0.75397	48.4362	3.08956e-06	0.00202913
ENSMUSG00000109314	2.64743	-1.05036	48.0482	3.24617e-06	0.00207277
ENSMUSG00000111910	2.99873	-0.53382	47.8539	3.4223e-06	0.00210039
ENSMUSG00000064364	1.14266	1.15844	47.524	3.47217e-06	0.00210039
ENSMUSG00000103343	3.84398	-1.49311	46.6155	3.94943e-06	0.00229034
ENSMUSG00000098973	2.05608	2.84505	46.7804	3.98545e-06	0.00229034
ENSMUSG00000084959	4.14985	-1.28519	44.7275	5.16429e-06	0.00289541
ENSMUSG00000102465	2.30455	-0.695936	44.0447	5.50905e-06	0.00301515
ENSMUSG00000087355	2.88851	-1.25332	43.8371	5.66987e-06	0.00303101
ENSMUSG00000106110	3.28558	-0.634689	43.7328	5.95151e-06	0.00310926
ENSMUSG00000105970	2.62878	-0.686974	43.3864	6.12238e-06	0.00312745
ENSMUSG00000107840	4.88243	-1.81646	83.93	6.75165e-06	0.00331672
ENSMUSG00000106448	3.40889	-1.71313	42.5426	6.78147e-06	0.00331672
ENSMUSG00000071856	0.85804	4.33109	42.3014	7.16173e-06	0.00342972
ENSMUSG00000106375	2.66597	-0.20212	41.4355	8.18538e-06	0.00383994
ENSMUSG00000109652	2.64582	-1.4027	40.8085	8.67989e-06	0.00386615
ENSMUSG00000075596	3.36395	-1.291	40.8969	8.72163e-06	0.00386615
ENSMUSG00000102461	1.78992	-0.281376	40.7562	8.74582e-06	0.00386615
ENSMUSG00000106720	4.82572	-1.84959	78.1726	9.05995e-06	0.00392945
ENSMUSG00000064366	1.00629	2.36032	39.9364	9.85587e-06	0.0041955
ENSMUSG00000105822	3.83577	-1.21418	39.9701	1.01049e-05	0.00422332
ENSMUSG00000112153	2.57504	-0.342053	38.9312	1.17589e-05	0.0048268
ENSMUSG00000101126	6.04007	-1.15091	73.9242	1.2202e-05	0.00492085
ENSMUSG00000092702	2.6618	-1.68061	38.2385	1.26973e-05	0.0050323
ENSMUSG00000005886	0.638613	6.55312	37.641	1.39978e-05	0.00545369
ENSMUSG00000106940	2.18574	-0.0693609	37.0656	1.55283e-05	0.00590657
ENSMUSG00000084821	3.71275	-1.55139	36.9836	1.56741e-05	0.00590657
ENSMUSG00000112287	3.55183	-1.63857	36.7825	1.60412e-05	0.00594741
ENSMUSG00000103466	3.50092	-1.67375	36.2698	1.73369e-05	0.00623034
ENSMUSG00000103162	3.05092	-1.65969	36.1611	1.75079e-05	0.00623034
ENSMUSG00000103085	2.21608	-0.702371	36.1657	1.76175e-05	0.00623034
ENSMUSG00000103693	2.69241	-0.82392	36.0456	1.82079e-05	0.00634159
ENSMUSG00000104388	3.10805	-1.13222	35.447	2.00513e-05	0.0067886
ENSMUSG00000112442	3.59341	-1.62114	35.3349	2.02372e-05	0.0067886
ENSMUSG00000107955	3.18163	-1.59372	35.2436	2.03773e-05	0.0067886
ENSMUSG00000103739	3.26658	-1.01563	34.8395	2.22437e-05	0.0072793
ENSMUSG00000104292	4.929	-1.7933	62.5566	2.24836e-05	0.0072793
ENSMUSG00000103976	2.51822	0.15857	34.5678	2.33282e-05	0.00744784
ENSMUSG00000108394	2.73392	-0.723398	34.2566	2.4394e-05	0.00768145
ENSMUSG00000103937	3.16325	-1.24492	33.9186	2.56643e-05	0.00797222
ENSMUSG00000106106	1.28305	8.01878	33.5168	2.77116e-05	0.00845144
ENSMUSG00000043430	3.24198	-1.80098	33.2835	2.79423e-05	0.00845144
ENSMUSG00000102357	2.94023	-1.35435	32.7728	3.08585e-05	0.00921228
ENSMUSG00000105361	1.46964	8.63344	32.7583	3.14526e-05	0.00926926
ENSMUSG00000105983	2.26152	-0.930309	32.3676	3.28349e-05	0.00955413
ENSMUSG00000108455	4.09734	-1.33724	31.7673	3.72269e-05	0.0106967
ENSMUSG00000112637	3.0773	-1.66045	31.4641	3.83521e-05	0.010884
ENSMUSG00000102494	1.60552	-0.92558	31.3009	3.921e-05	0.0109917
ENSMUSG00000108956	2.51523	-1.46534	30.3397	4.64981e-05	0.0128777
ENSMUSG00000105445	3.62168	-1.34092	30.3851	4.73634e-05	0.0129612
ENSMUSG00000109529	3.01921	-1.32868	29.9013	5.1174e-05	0.0138393
ENSMUSG00000103331	2.97119	-1.5259	29.6997	5.27135e-05	0.0140898
ENSMUSG00000112741	3.27204	-1.54455	29.6131	5.38542e-05	0.0142293
ENSMUSG00000104369	2.14377	-0.928375	29.4679	5.46976e-05	0.0142879
ENSMUSG00000003882	1.37545	-0.159727	29.3006	5.60363e-05	0.0144731
ENSMUSG00000108526	2.64275	-0.958243	29.1846	5.84473e-05	0.0149193
ENSMUSG00000102517	2.75293	-1.4629	29.0662	5.90619e-05	0.0149193
ENSMUSG00000112229	2.11708	-1.0883	28.667	6.3096e-05	0.0157651
ENSMUSG00000109162	2.45678	-1.15802	28.495	6.58126e-05	0.016193
ENSMUSG00000109656	1.91926	-1.28876	28.3957	6.62177e-05	0.016193
ENSMUSG00000105434	1.00698	0.414898	27.9189	7.24098e-05	0.0175209
ENSMUSG00000112367	1.51029	-0.640795	27.8261	7.36905e-05	0.017645
ENSMUSG00000104027	2.61786	-1.68749	27.6656	7.59642e-05	0.0178477
ENSMUSG00000102841	2.80409	-1.45166	27.7288	7.60895e-05	0.0178477
ENSMUSG00000051495	0.56946	5.68391	27.5597	7.8454e-05	0.0182164
ENSMUSG00000048191	2.31932	-0.103624	27.5756	7.92509e-05	0.0182174
ENSMUSG00000103373	1.82328	-0.768041	27.1808	8.34075e-05	0.0189831
ENSMUSG00000102179	3.43908	-1.68559	26.2461	0.0001016	0.0228557
ENSMUSG00000107155	2.76007	-1.8046	26.0861	0.000103173	0.0228557
ENSMUSG00000109648	3.19656	-1.38682	26.134	0.000104309	0.0228557
ENSMUSG00000104503	1.56506	-0.728572	26.0224	0.0001044	0.0228557
ENSMUSG00000106826	3.2292	-0.318226	26.0439	0.000106465	0.0230878
ENSMUSG00000077394	2.01409	-1.699	25.77	0.000109752	0.0235783
ENSMUSG00000114267	1.98135	-1.32062	25.6374	0.000112686	0.0239844
ENSMUSG00000105322	2.26091	0.0408739	25.4617	0.000119459	0.0251928
ENSMUSG00000108784	2.70982	-1.24149	25.2429	0.000124171	0.0259483
ENSMUSG00000103674	1.76166	-0.711611	24.6048	0.000139352	0.0288585
ENSMUSG00000111158	1.4732	-1.0027	24.4856	0.000142253	0.0291961
ENSMUSG00000096945	1.25591	-0.0959977	24.413	0.000144391	0.0293728
ENSMUSG00000106017	2.84164	-1.42619	24.4457	0.000145902	0.0294197
ENSMUSG00000114501	3.14474	-0.991449	24.4148	0.000147589	0.0295011
ENSMUSG00000104293	2.93845	-0.751061	24.2302	0.000153285	0.0303754
ENSMUSG00000107083	1.71813	-0.991127	23.9207	0.000159882	0.0312039
ENSMUSG00000101823	1.69443	0.0363343	23.9831	0.00016018	0.0312039
ENSMUSG00000109191	2.41204	-1.6425	23.7479	0.000166045	0.0320746
ENSMUSG00000104315	1.79577	-1.35147	23.6135	0.000170495	0.0322066
ENSMUSG00000085802	1.14797	-0.212273	23.6133	0.0001705	0.0322066
ENSMUSG00000109725	2.63591	-1.40021	23.6686	0.000170931	0.0322066
ENSMUSG00000104284	2.71417	-1.3617	23.4337	0.000180047	0.0336483
ENSMUSG00000102950	2.55416	-0.880252	23.4034	0.000182042	0.0337467
ENSMUSG00000113776	1.49746	-0.96014	23.211	0.000185621	0.0339405
ENSMUSG00000113557	3.2796	-1.54222	23.2922	0.00018604	0.0339405
ENSMUSG00000111069	3.45914	-1.69107	23.1466	0.000191689	0.0346248
ENSMUSG00000113698	2.98503	-1.70601	23.0928	0.000192803	0.0346248
ENSMUSG00000064372	-0.694747	3.98839	22.8907	0.000201338	0.0358772
ENSMUSG00000085081	2.78739	-1.61402	22.6791	0.000210615	0.0372185
ENSMUSG00000110928	1.43777	-0.573041	22.5881	0.000212104	0.0372185
ENSMUSG00000108460	2.80141	-0.941703	22.3397	0.000228407	0.0397758
ENSMUSG00000090559	3.1725	-1.2259	22.2384	0.000233475	0.0400899
ENSMUSG00000107706	2.77587	-1.31527	22.2247	0.0002337	0.0400899
ENSMUSG00000111017	2.37899	-0.851111	22.1345	0.000238808	0.0406628
ENSMUSG00000085026	1.37778	0.0339866	21.951	0.000244621	0.0413464
ENSMUSG00000085819	1.6465	0.289898	21.8849	0.000251688	0.0422302
ENSMUSG00000105071	2.06777	-0.662892	21.7726	0.000257687	0.0429093
ENSMUSG00000093858	2.71223	-1.51086	21.7328	0.000259468	0.0429093
ENSMUSG00000087487	2.21461	-0.00694795	21.4435	0.000277974	0.0450402
ENSMUSG00000105620	2.23256	-0.616279	21.441	0.000278124	0.0450402
ENSMUSG00000103403	1.87213	-1.02092	21.3802	0.000278232	0.0450402
ENSMUSG00000087307	1.8121	-0.992333	21.3251	0.000281206	0.0452033
ENSMUSG00000104524	2.79398	-1.1645	20.967	0.000309199	0.049358
ENSMUSG00000109044	1.72807	-1.29643	20.7655	0.000317592	0.0503482
ENSMUSG00000102672	1.75971	-0.972289	20.5707	0.000333398	0.052492
ENSMUSG00000113775	0.900047	0.732031	20.3664	0.000347927	0.0541483
ENSMUSG00000097862	2.65952	-1.53407	20.3989	0.000350233	0.0541483
ENSMUSG00000028970	0.600595	2.24857	20.3059	0.000352801	0.0541483
ENSMUSG00000084892	2.39748	-0.384993	20.3788	0.000353341	0.0541483
ENSMUSG00000079038	0.472402	3.42764	20.1102	0.000369117	0.0561913
ENSMUSG00000109082	1.74685	-0.699859	19.9469	0.000387154	0.0585493
ENSMUSG00000109429	2.42332	-1.01392	19.8969	0.00039484	0.0593215
ENSMUSG00000015804	-0.703302	5.31395	19.67	0.000416273	0.0621355
ENSMUSG00000106092	2.77598	-1.78194	19.575	0.000422556	0.0626665
ENSMUSG00000109638	1.98998	-0.760037	19.4621	0.000435854	0.0642242
ENSMUSG00000102963	2.88583	-1.75245	19.3925	0.000442136	0.0643687
ENSMUSG00000109562	2.62793	-1.29117	19.4102	0.000442435	0.0643687
ENSMUSG00000074619	1.23406	-0.632679	19.2093	0.000456065	0.0659344
ENSMUSG00000102670	1.72143	-1.10598	19.1155	0.000467639	0.0671852
ENSMUSG00000114193	1.70717	-1.1245	19.0629	0.00047313	0.0675518
ENSMUSG00000109416	1.93886	-1.18327	18.915	0.000493205	0.0699833
ENSMUSG00000113196	1.20166	0.260769	18.843	0.000499666	0.0704652
ENSMUSG00000110895	0.906272	0.771377	18.7831	0.000505075	0.0707937
ENSMUSG00000086269	1.37652	-0.489103	18.7335	0.000511447	0.0708949
ENSMUSG00000086916	1.38853	-0.356985	18.7388	0.000511966	0.0708949
ENSMUSG00000046719	-2.46583	3.98335	18.7609	0.000516316	0.0710692
ENSMUSG00000105179	1.68747	-1.55028	18.6137	0.000526194	0.0719978
ENSMUSG00000097300	2.2577	-0.668447	18.6519	0.000530051	0.0720963
ENSMUSG00000104983	1.58196	-0.778157	18.5397	0.000538025	0.0727504
ENSMUSG00000102386	1.50917	-1.2783	18.2901	0.000569339	0.0765345
ENSMUSG00000108850	2.05361	-1.07239	18.3108	0.000573672	0.0766685
ENSMUSG00000022323	0.441391	5.14723	18.1473	0.000591243	0.0781687
ENSMUSG00000103621	1.03037	0.281802	18.1332	0.000591697	0.0781687
ENSMUSG00000111264	0.842684	0.906039	18.0929	0.000597594	0.0782203
ENSMUSG00000114153	2.65404	-1.53718	18.1259	0.000601209	0.0782203
ENSMUSG00000107512	2.03152	-1.00691	18.1132	0.000602297	0.0782203
ENSMUSG00000106244	2.37552	-1.11033	17.9871	0.000623219	0.0804828
ENSMUSG00000102224	2.21855	0.0972041	17.9417	0.000630216	0.0809317
ENSMUSG00000107927	2.35666	-1.42368	17.875	0.000638468	0.0813724
ENSMUSG00000102964	1.33373	-0.314853	17.8164	0.000641443	0.0813724
ENSMUSG00000105771	2.48264	-1.25116	17.8524	0.000644268	0.0813724
ENSMUSG00000109456	2.27096	-1.17022	17.5987	0.000685785	0.0861428
ENSMUSG00000109505	1.95072	-0.388105	17.4882	0.000705328	0.0881162
ENSMUSG00000103818	2.70613	-1.66529	17.4167	0.00071637	0.08864
ENSMUSG00000061119	0.480687	2.99964	17.3606	0.000717233	0.08864
ENSMUSG00000105568	2.38605	-1.2088	17.3172	0.000736224	0.0905005
ENSMUSG00000050675	0.756119	0.280353	17.2157	0.000743997	0.0909694
ENSMUSG00000101599	0.509667	3.4373	17.1143	0.000763386	0.0928464
ENSMUSG00000108543	0.690709	0.58806	17.0409	0.000777785	0.0938045
ENSMUSG00000111935	2.35683	-1.81589	17.0538	0.000779426	0.0938045
ENSMUSG00000073528	2.12384	-1.64989	16.9518	0.00079947	0.0952695
ENSMUSG00000103646	2.10912	-1.6588	16.948	0.000799888	0.0952695
ENSMUSG00000109551	2.60399	-1.6908	16.9088	0.000813769	0.0964233
ENSMUSG00000078771	1.64325	4.81412	16.7753	0.000844751	0.099581
ENSMUSG00000038233	0.781444	2.97389	16.7021	0.000858006	0.100627
ENSMUSG00000106993	1.89081	-1.35758	16.5102	0.000896769	0.10464
ENSMUSG00000097524	2.86595	-1.42983	16.4623	0.0009156	0.106297
ENSMUSG00000107362	1.89933	-1.06194	16.3918	0.000929358	0.107352
ENSMUSG00000102136	2.46121	-0.978326	16.2965	0.000955825	0.109858
ENSMUSG00000085088	1.12326	-0.126747	16.2184	0.000961857	0.110001
ENSMUSG00000102415	1.95533	-0.979983	16.2052	0.000977232	0.111206
ENSMUSG00000073242	2.44371	-1.28283	16.1551	0.000991718	0.112299
ENSMUSG00000021494	-0.250864	5.10562	15.9267	0.0010386	0.117031
ENSMUSG00000108055	1.90878	-1.76239	15.8896	0.00104884	0.117609
ENSMUSG00000114244	2.05412	-0.967785	15.8959	0.00106155	0.118456
ENSMUSG00000083473	1.768	-1.26778	15.8444	0.00106714	0.118504
ENSMUSG00000086458	2.13669	-1.76164	15.8069	0.00107619	0.118781
ENSMUSG00000097859	1.9307	-1.74787	15.7699	0.00108299	0.118781
ENSMUSG00000113917	1.86846	-1.31213	15.7893	0.00108514	0.118781
ENSMUSG00000040584	0.483467	4.91092	15.6953	0.00111385	0.120369
ENSMUSG00000102570	1.11861	-0.131213	15.6607	0.00111464	0.120369
ENSMUSG00000109640	1.93244	-0.858689	15.709	0.00111535	0.120369
ENSMUSG00000086602	0.70324	1.99407	15.6028	0.00113201	0.120717
ENSMUSG00000102764	1.73382	-0.701696	15.6432	0.00113269	0.120717
ENSMUSG00000067567	0.340453	3.7269	15.5951	0.00113433	0.120717
ENSMUSG00000084941	1.10304	-0.93585	15.823	0.00124127	0.131489
ENSMUSG00000104214	1.995	-1.61013	15.0671	0.00131504	0.138665
ENSMUSG00000107779	1.75129	-1.29757	14.8455	0.00139783	0.146721
ENSMUSG00000048930	-0.245707	4.7064	14.7571	0.00142399	0.148788
ENSMUSG00000087256	2.79426	-1.32164	14.764	0.00143927	0.149703
ENSMUSG00000106458	1.89352	-1.28459	14.544	0.00152346	0.157747
ENSMUSG00000102573	0.720935	0.168102	14.4847	0.00153553	0.158284
ENSMUSG00000104677	1.82716	-1.78376	14.4241	0.00156165	0.160257
ENSMUSG00000028180	-0.359218	7.057	14.3534	0.00159277	0.162725
ENSMUSG00000113003	2.29902	-1.56895	14.3035	0.00163236	0.165547
ENSMUSG00000097385	1.2962	-1.00323	14.252	0.00163861	0.165547
ENSMUSG00000104953	2.65696	0.411346	14.2728	0.00164886	0.165547
ENSMUSG00000102474	2.14657	-1.64517	14.2569	0.00164921	0.165547
ENSMUSG00000097635	-0.768811	0.158379	14.1564	0.00168326	0.16823
ENSMUSG00000090122	0.952959	3.20863	14.1602	0.00170161	0.169329
ENSMUSG00000103291	2.26276	-1.59616	14.1133	0.00172094	0.170514
ENSMUSG00000108365	1.95522	-1.26476	13.9349	0.00180977	0.178546
ENSMUSG00000103672	0.866388	1.67688	13.9102	0.0018183	0.178621
ENSMUSG00000111918	2.15498	-1.52496	13.8762	0.00184001	0.179985
ENSMUSG00000029304	1.49235	3.58845	13.8413	0.00186181	0.181345
ENSMUSG00000088246	1.16845	-0.788374	13.7518	0.00188788	0.183109
ENSMUSG00000103227	1.37247	-1.17294	13.7133	0.00190877	0.184357
ENSMUSG00000106967	-2.494	-1.37526	13.7338	0.00191958	0.184625
ENSMUSG00000064359	0.670845	0.819138	13.6628	0.00193656	0.185035
ENSMUSG00000103970	1.15091	-0.699928	13.6421	0.00194814	0.185035
ENSMUSG00000021135	1.68665	-0.990901	13.6658	0.00195198	0.185035
ENSMUSG00000025794	0.251829	6.44845	13.6279	0.00195605	0.185035
ENSMUSG00000108171	1.8143	-1.41707	13.5431	0.00201761	0.190077
ENSMUSG00000110499	0.713676	-0.178913	13.477	0.00204288	0.191672
ENSMUSG00000108070	2.31229	-1.58178	13.4373	0.00208892	0.195195
ENSMUSG00000107197	2.1845	-1.05016	13.417	0.00210195	0.195617
ENSMUSG00000090110	0.416705	2.50125	13.2453	0.00218486	0.202127
ENSMUSG00000053062	0.385428	5.62061	13.2448	0.00219449	0.202127
ENSMUSG00000034855	3.66922	-0.597146	13.2621	0.00219827	0.202127
ENSMUSG00000109481	2.07944	-1.44705	13.1954	0.00223826	0.204196
ENSMUSG00000103611	1.81448	-1.49181	13.1824	0.00223854	0.204196
ENSMUSG00000042759	0.955038	0.252866	13.089	0.00228825	0.207905
ENSMUSG00000071192	1.21124	-0.180603	13.0758	0.00230908	0.208972
ENSMUSG00000049799	2.72613	-2.0047	13.0642	0.00232306	0.209413
ENSMUSG00000046807	1.1799	2.77284	13.0017	0.00237158	0.212951
ENSMUSG00000104132	1.85651	-1.5517	12.9601	0.00238901	0.213682
ENSMUSG00000024580	-0.233406	4.38331	12.9086	0.0024114	0.214016
ENSMUSG00000032495	0.738228	1.21647	12.8794	0.0024323	0.214016
ENSMUSG00000097234	1.14179	0.358761	12.9064	0.0024328	0.214016
ENSMUSG00000033054	0.267496	5.23072	12.875	0.00243549	0.214016
ENSMUSG00000108120	0.855762	-0.0556144	12.8666	0.00244148	0.214016
ENSMUSG00000038418	-0.739233	7.57057	12.8928	0.00244861	0.214016
ENSMUSG00000099307	1.46685	-1.65056	15.2621	0.00252079	0.21949
ENSMUSG00000106354	1.61575	-0.516248	12.7642	0.0025432	0.220606
ENSMUSG00000112601	1.88223	-1.23407	12.7458	0.00255438	0.220743
ENSMUSG00000023988	-0.336007	4.69046	12.6704	0.00258781	0.222794
ENSMUSG00000029207	0.295443	5.8033	12.6035	0.00263995	0.226435
ENSMUSG00000103593	1.07227	-0.665781	12.5814	0.00265741	0.227085
ENSMUSG00000108447	1.25893	-0.865778	12.5634	0.00267464	0.227711
ENSMUSG00000108220	-1.90863	-1.56734	12.5549	0.00269648	0.228723
ENSMUSG00000077506	2.09339	-1.90781	12.497	0.00273622	0.23124
ENSMUSG00000057691	-0.217606	4.88118	12.4315	0.00277951	0.234039
ENSMUSG00000024807	-0.169606	5.83769	12.3934	0.00281154	0.235872
ENSMUSG00000110400	1.04802	-0.922564	12.3342	0.00286215	0.239244
ENSMUSG00000096926	0.410359	1.85601	12.3125	0.00288096	0.239275
ENSMUSG00000020876	-0.201553	5.1847	12.3097	0.00288334	0.239275
ENSMUSG00000021609	6.90794	3.86082	12.3071	0.00291471	0.241009
ENSMUSG00000020703	2.19973	-1.41665	12.2428	0.00297176	0.244845
ENSMUSG00000109625	1.71701	-1.17101	12.1821	0.00302082	0.247999
ENSMUSG00000045576	0.21754	4.70765	12.1122	0.00306126	0.249871
ENSMUSG00000102615	0.805803	0.834304	12.1099	0.00306536	0.249871
ENSMUSG00000019464	-2.17052	2.28912	12.1152	0.00308872	0.250885
ENSMUSG00000020732	2.08155	2.62718	12.0975	0.00310532	0.251345
ENSMUSG00000112822	1.59557	-0.995749	11.9801	0.00321198	0.259003
ENSMUSG00000103952	0.67552	0.60334	11.9174	0.00324899	0.259003
ENSMUSG00000107062	-2.08254	0.618003	11.9471	0.00325082	0.259003
ENSMUSG00000107000	0.480323	3.28066	11.9135	0.00325292	0.259003
ENSMUSG00000029650	0.502546	2.58938	11.9101	0.00325627	0.259003
ENSMUSG00000025538	-0.37163	3.55749	11.8693	0.00329734	0.260943
ENSMUSG00000087022	-2.93233	1.17462	11.8946	0.00330337	0.260943
ENSMUSG00000020591	0.497649	6.25731	11.871	0.00332736	0.261938
ENSMUSG00000110751	1.83447	-1.90253	11.8204	0.00334999	0.26282
ENSMUSG00000109194	1.26695	-0.744322	11.7596	0.00342317	0.267314
ENSMUSG00000053483	-0.215062	5.32158	11.7408	0.00343053	0.267314
ENSMUSG00000087129	2.01294	-0.632267	11.7578	0.00344509	0.267541
ENSMUSG00000089842	1.3761	-0.523892	11.7387	0.00345825	0.267659
ENSMUSG00000103497	0.901149	-0.55589	11.6888	0.00348622	0.268521
ENSMUSG00000062488	1.10508	2.5358	11.7116	0.00349439	0.268521
ENSMUSG00000114025	0.714108	0.359039	11.672	0.00350443	0.268521
ENSMUSG00000111254	1.89638	-0.86876	11.6724	0.00353699	0.268709
ENSMUSG00000102784	2.62446	-1.28822	11.6625	0.00354781	0.268709
ENSMUSG00000089663	2.21988	-1.2912	11.6575	0.00355323	0.268709
ENSMUSG00000104910	2.04905	-2.06642	11.6308	0.00355363	0.268709
ENSMUSG00000113702	-0.957325	-0.935999	12.2474	0.00362106	0.269432
ENSMUSG00000074247	-0.284051	5.67946	11.5628	0.00362524	0.269432
ENSMUSG00000114306	2.13179	-0.794945	11.5851	0.00363379	0.269432
ENSMUSG00000104641	1.46951	-0.910626	11.5754	0.00363471	0.269432
ENSMUSG00000097441	2.2047	-0.389983	11.5788	0.0036409	0.269432
ENSMUSG00000030881	-0.402871	6.20174	11.5634	0.00364823	0.269432
ENSMUSG00000001855	0.153977	5.68195	11.5415	0.00364935	0.269432
ENSMUSG00000027859	-1.20974	0.449502	11.5646	0.00365697	0.269432
ENSMUSG00000102788	1.25727	0.459596	11.5253	0.00370185	0.271867
ENSMUSG00000094958	0.796127	-0.471782	11.4492	0.003756	0.274966
ENSMUSG00000108640	1.1293	-0.839975	11.3939	0.00382159	0.278879
ENSMUSG00000108521	1.85324	-1.24559	11.4086	0.00383884	0.279252
ENSMUSG00000033624	0.197447	5.27342	11.3367	0.00389078	0.282137
ENSMUSG00000108268	1.61365	-0.987113	11.3401	0.00391785	0.283207
ENSMUSG00000113341	1.83892	-1.24808	11.3265	0.00393869	0.28382
ENSMUSG00000103544	1.82414	-1.49053	11.3034	0.00395913	0.284402
ENSMUSG00000102498	1.45768	-1.10564	11.2708	0.00399275	0.28507
ENSMUSG00000034765	-0.953145	3.21992	11.2751	0.00400275	0.28507
ENSMUSG00000110580	0.631395	1.25051	11.2443	0.00400564	0.28507
ENSMUSG00000102463	0.53172	1.17984	11.2266	0.00402807	0.285781
ENSMUSG00000022248	0.45178	2.86782	11.2126	0.004046	0.28617
ENSMUSG00000105700	1.90463	-1.38456	11.1806	0.00412343	0.290752
ENSMUSG00000003527	-0.224868	4.61174	11.1287	0.00415475	0.291866
ENSMUSG00000078864	0.525136	1.6354	11.112	0.00417678	0.291866
ENSMUSG00000033720	0.34787	7.49068	11.1115	0.00417745	0.291866
ENSMUSG00000107917	2.35935	-1.80692	11.1214	0.00420122	0.291866
ENSMUSG00000102287	1.30222	-0.302178	11.116	0.0042027	0.291866
ENSMUSG00000105382	0.51798	1.46085	11.0166	0.0043054	0.297708
ENSMUSG00000104100	1.65341	-1.35433	11.0301	0.00431273	0.297708
ENSMUSG00000052837	-0.694004	5.58462	10.9841	0.00438812	0.302005
ENSMUSG00000114598	2.06943	-1.68053	10.9667	0.00440785	0.302458
ENSMUSG00000113073	2.21991	-1.60646	10.9546	0.00442949	0.302715
ENSMUSG00000033439	0.332576	3.26355	10.9216	0.00443795	0.302715
ENSMUSG00000050954	0.60476	3.93269	10.9085	0.004495	0.3057
ENSMUSG00000064325	1.42784	3.57081	10.8955	0.00451363	0.306061
ENSMUSG00000108005	2.4413	-1.51157	10.8414	0.00459234	0.308639
ENSMUSG00000054293	1.40529	-0.804802	10.8294	0.00460086	0.308639
ENSMUSG00000076433	0.776713	-0.474198	10.7964	0.00461961	0.308639
ENSMUSG00000097128	1.55617	-0.687199	10.8123	0.00463527	0.308639
ENSMUSG00000033208	0.6026	6.92993	10.8081	0.00464159	0.308639
ENSMUSG00000104280	1.01146	-0.925607	10.7799	0.00464421	0.308639
ENSMUSG00000006720	-0.462092	1.33624	10.7765	0.00464927	0.308639
ENSMUSG00000104877	1.78625	-1.07554	10.7963	0.00465905	0.308639
ENSMUSG00000030607	0.599872	1.95717	10.7446	0.00469727	0.310276
ENSMUSG00000064373	0.622758	8.327	10.743	0.00473946	0.311304
ENSMUSG00000017499	-1.77449	-0.946102	10.7427	0.00473991	0.311304
ENSMUSG00000015355	1.09922	-0.346234	10.7066	0.00477081	0.312441
ENSMUSG00000087721	0.783795	-0.613624	19.3039	0.00478538	0.312504
ENSMUSG00000074896	1.03258	2.71293	10.6961	0.00481154	0.313322
ENSMUSG00000087543	0.944243	0.942406	10.6722	0.00484224	0.314431
ENSMUSG00000110442	1.75415	-0.515743	10.6465	0.00488893	0.316568
ENSMUSG00000071036	2.40829	-1.39434	10.6333	0.00490988	0.317032
ENSMUSG00000107227	1.16804	-0.827122	10.5667	0.00498453	0.32095
ENSMUSG00000106484	0.854783	0.0212156	10.5436	0.00501289	0.321875
ENSMUSG00000110504	1.26233	-0.899517	10.5041	0.00509499	0.32447
ENSMUSG00000108678	1.38213	-0.828543	10.5124	0.00509593	0.32447
ENSMUSG00000102775	2.58679	-0.736083	10.5132	0.00510441	0.32447
ENSMUSG00000024037	-0.230224	4.63396	10.4848	0.00510976	0.32447
ENSMUSG00000024978	0.31419	5.81891	10.4636	0.00514862	0.326037
ENSMUSG00000097329	1.03747	-1.16582	10.4255	0.00520947	0.327439
ENSMUSG00000047996	1.21273	3.50983	10.4442	0.00522007	0.327439
ENSMUSG00000111241	1.70378	-1.17349	10.4429	0.00522222	0.327439
ENSMUSG00000086509	1.19514	-0.00830838	10.4368	0.00522775	0.327439
ENSMUSG00000061887	-0.629519	6.36133	10.3734	0.0053419	0.33368
ENSMUSG00000036019	0.659069	4.11655	10.3649	0.0053568	0.333704
ENSMUSG00000041417	0.209163	7.31909	10.3017	0.0054251	0.335147
ENSMUSG00000030815	-0.227674	5.82107	10.2964	0.00543461	0.335147
ENSMUSG00000026926	-0.148534	6.63124	10.2962	0.00543499	0.335147
ENSMUSG00000035189	0.738133	4.80289	10.3187	0.00543829	0.335147
ENSMUSG00000024145	-0.316083	2.54197	10.2838	0.00545712	0.335409
ENSMUSG00000059991	-1.07734	5.03905	10.2993	0.00547284	0.335478
ENSMUSG00000002475	0.324952	5.89322	10.2593	0.00551137	0.336941
ENSMUSG00000074715	-1.86442	0.668061	10.2635	0.00553747	0.337639
ENSMUSG00000027956	0.742009	3.34028	10.2532	0.00555615	0.337882
ENSMUSG00000022604	0.560239	5.34713	10.2427	0.00557539	0.338157
ENSMUSG00000036052	-0.526825	7.22425	10.2197	0.00561768	0.338952
ENSMUSG00000109498	1.16913	-0.888803	10.193	0.00563249	0.338952
ENSMUSG00000001098	-0.258723	5.92413	10.1876	0.00563273	0.338952
ENSMUSG00000001504	3.62723	-0.397406	10.1257	0.00579431	0.347288
ENSMUSG00000038146	0.395329	4.88452	10.1138	0.00580148	0.347288
ENSMUSG00000040972	-0.732068	5.1544	10.1034	0.00583705	0.348442
ENSMUSG00000100075	0.4132	1.68496	10.0594	0.00587702	0.348442
ENSMUSG00000090671	0.736961	0.787469	10.0593	0.00587898	0.348442
ENSMUSG00000029561	0.741913	2.05488	10.076	0.00588299	0.348442
ENSMUSG00000029204	0.582767	0.136542	10.0425	0.00591005	0.348442
ENSMUSG00000104383	1.617	-1.34742	10.0598	0.0059117	0.348442
ENSMUSG00000090164	0.677387	-0.276767	14.0883	0.00598201	0.351653
ENSMUSG00000020659	-0.205261	4.71456	9.99869	0.00599678	0.351653
ENSMUSG00000082315	1.3569	-1.48175	9.97357	0.00605122	0.353734
ENSMUSG00000048731	1.16683	3.43213	9.97844	0.00608374	0.353734
ENSMUSG00000097136	2.25603	-1.18571	9.97167	0.00609742	0.353734
ENSMUSG00000049775	0.558086	8.53259	9.96597	0.006109	0.353734
ENSMUSG00000065037	0.922473	0.062173	9.94868	0.0061092	0.353734
ENSMUSG00000106818	1.52269	-0.943611	9.95218	0.00613627	0.353933
ENSMUSG00000043257	0.444125	3.35472	9.92707	0.00614345	0.353933
ENSMUSG00000055541	0.611871	3.1398	9.9322	0.00617254	0.35472
ENSMUSG00000019997	-2.37865	4.16724	9.9114	0.00622093	0.356576
ENSMUSG00000078190	1.73166	-1.38519	9.90194	0.00623585	0.356576
ENSMUSG00000110404	-0.493035	0.886463	9.8227	0.00636006	0.362776
ENSMUSG00000108940	2.05298	-1.67758	9.8136	0.00642744	0.365712
ENSMUSG00000023034	-0.82499	5.9539	9.77686	0.00650704	0.369327
ENSMUSG00000103252	1.28654	-1.58291	10.4755	0.00656454	0.369393
ENSMUSG00000043618	-0.258439	2.89242	9.72319	0.00657649	0.369393
ENSMUSG00000039001	0.233378	6.80979	9.71943	0.00658482	0.369393
ENSMUSG00000092097	-0.359751	1.71085	9.71772	0.00658861	0.369393
ENSMUSG00000045903	-0.935887	4.19547	9.73878	0.00659069	0.369393
ENSMUSG00000097073	0.547771	1.20261	9.70797	0.00661032	0.369393
ENSMUSG00000085007	-2.72185	1.82945	9.71742	0.00663817	0.369393
ENSMUSG00000071341	-0.767976	5.05226	9.71394	0.00664593	0.369393
ENSMUSG00000042729	-0.202051	4.15636	9.68703	0.00665719	0.369393
ENSMUSG00000085705	0.807939	-0.500125	9.68182	0.00666891	0.369393
ENSMUSG00000097660	0.657147	1.73213	9.66389	0.00672857	0.371714
ENSMUSG00000020154	0.298708	5.68866	9.64981	0.00674315	0.371714
ENSMUSG00000020937	-0.4151	3.26154	9.61606	0.00681888	0.374989
ENSMUSG00000059336	0.663948	4.18461	9.6302	0.00683607	0.375037
ENSMUSG00000029064	0.458358	8.52545	9.60312	0.0068812	0.376615
ENSMUSG00000106446	1.24512	-1.39096	9.56788	0.00693118	0.378449
ENSMUSG00000022766	1.57846	2.10806	9.54589	0.00703374	0.382704
ENSMUSG00000046768	0.59986	2.63132	9.53477	0.0070424	0.382704
ENSMUSG00000102407	1.87843	-1.65243	9.52874	0.00706843	0.383212
ENSMUSG00000073538	1.84463	-0.827755	9.49162	0.00716443	0.387503
ENSMUSG00000042644	0.451422	2.40701	9.44003	0.00723954	0.390647
ENSMUSG00000111765	1.84896	-1.04667	9.40178	0.00738688	0.396016
ENSMUSG00000105543	1.93064	-1.62713	9.39681	0.00739941	0.396016
ENSMUSG00000020361	-0.180987	8.05628	9.36883	0.007418	0.396016
ENSMUSG00000050103	0.772001	2.44875	9.38691	0.00742446	0.396016
ENSMUSG00000041890	0.19904	5.6952	9.366	0.0074252	0.396016
ENSMUSG00000029657	-0.259196	8.23291	9.3439	0.00748168	0.398105
ENSMUSG00000104391	0.725988	0.600721	9.33661	0.00750041	0.39818
ENSMUSG00000034940	0.419124	6.35017	9.34729	0.00752563	0.398598
ENSMUSG00000091514	0.714147	1.68778	9.32178	0.00757332	0.399313
ENSMUSG00000107165	1.14136	-0.96384	9.31158	0.00757674	0.399313
ENSMUSG00000015214	-0.27919	5.59994	9.30106	0.00759252	0.399313
ENSMUSG00000104515	0.957063	-1.11741	10.1856	0.00762755	0.399313
ENSMUSG00000084459	-0.53537	0.874926	9.28762	0.0076277	0.399313
ENSMUSG00000035506	1.37442	-0.324444	9.30195	0.00764335	0.399313
ENSMUSG00000046185	0.253083	4.18185	9.2708	0.00767196	0.399871
ENSMUSG00000103037	-1.87906	4.04456	9.28464	0.00768882	0.399871
ENSMUSG00000107534	1.66868	-1.40666	9.24957	0.00777567	0.402036
ENSMUSG00000020437	1.66266	-1.22324	9.24605	0.00779137	0.402036
ENSMUSG00000028414	0.37091	5.99252	9.24019	0.00779685	0.402036
ENSMUSG00000112317	1.19251	-1.04126	9.22916	0.00780042	0.402036
ENSMUSG00000074259	-0.645426	3.66272	9.2039	0.00790514	0.405734
ENSMUSG00000028580	-0.239013	6.46044	9.18313	0.00790747	0.405734
ENSMUSG00000025404	-0.292593	7.38222	9.16842	0.00794779	0.406895
ENSMUSG00000075027	2.66496	-1.37425	9.17864	0.0079742	0.40734
ENSMUSG00000024384	0.360831	5.95755	9.14816	0.0080459	0.409838
ENSMUSG00000029135	-0.898663	5.72339	9.14327	0.0080721	0.409838
ENSMUSG00000108740	-1.02233	-1.29726	12.3012	0.00807659	0.409838
ENSMUSG00000039536	-0.141196	6.13559	9.09156	0.00816226	0.413273
ENSMUSG00000087557	1.92988	-1.74454	9.1015	0.008183	0.413412
ENSMUSG00000108108	0.876264	-0.975482	9.06898	0.0082265	0.414699
ENSMUSG00000107468	1.47144	-1.30494	9.07315	0.00825396	0.415173
ENSMUSG00000108574	2.08722	-0.498608	9.0656	0.00829189	0.41617
ENSMUSG00000109111	2.11874	-1.23941	9.04716	0.00834506	0.417926
ENSMUSG00000021493	-0.370439	5.55294	9.03196	0.00838027	0.418776
ENSMUSG00000099440	-2.77372	-1.46731	9.02462	0.0084106	0.419214
ENSMUSG00000007097	0.395032	10.0559	8.99948	0.00842792	0.419214
ENSMUSG00000112489	2.10636	-1.78264	9.00577	0.00846584	0.419214
ENSMUSG00000009356	1.9912	0.300449	9.00241	0.00847574	0.419214
ENSMUSG00000038840	2.48159	-1.13125	8.99972	0.00848366	0.419214
ENSMUSG00000106732	2.01914	-1.82284	8.9928	0.00849844	0.419214
ENSMUSG00000024958	-0.227774	6.22468	8.96245	0.00853752	0.419558
ENSMUSG00000109618	-1.38397	-1.06026	8.97586	0.00854192	0.419558
ENSMUSG00000113864	1.661	-1.32614	8.96307	0.00859255	0.421145
ENSMUSG00000113603	1.60426	-1.51203	8.9473	0.00862662	0.421633
ENSMUSG00000091558	2.47859	-1.50714	8.94753	0.00863919	0.421633
ENSMUSG00000109045	1.59541	-1.4989	8.91929	0.00871134	0.424253
ENSMUSG00000109385	1.18884	-1.2423	8.89308	0.0087558	0.425517
ENSMUSG00000070034	1.33312	-0.953662	8.89902	0.00877461	0.425531
ENSMUSG00000039519	0.291708	3.49476	8.86887	0.00882179	0.426312
ENSMUSG00000102856	1.35363	-0.704131	8.88178	0.00883972	0.426312
ENSMUSG00000102912	0.476349	1.06883	8.86095	0.00884633	0.426312
ENSMUSG00000107272	-1.46462	0.251596	8.86867	0.00888036	0.427056
ENSMUSG00000064355	0.430504	1.39837	8.83732	0.00892006	0.42807
ENSMUSG00000082148	1.68268	-1.47464	8.8382	0.00896879	0.429013
ENSMUSG00000108741	0.838198	-0.75607	8.8192	0.00897705	0.429013
ENSMUSG00000035133	0.23647	6.81471	8.79909	0.00904077	0.43036
ENSMUSG00000042129	1.10373	3.91336	8.81135	0.00906048	0.43036
ENSMUSG00000097177	0.503439	1.41981	8.79262	0.00906139	0.43036
ENSMUSG00000026213	-0.191125	5.32054	8.76954	0.00913537	0.432979
ENSMUSG00000104661	1.10054	-1.0498	8.75079	0.00920363	0.433418
ENSMUSG00000077380	-1.22442	-1.54987	8.74206	0.00922434	0.433418
ENSMUSG00000075265	0.530946	0.887259	8.73209	0.00925687	0.433418
ENSMUSG00000085609	-0.848989	1.61163	8.74971	0.00925881	0.433418
ENSMUSG00000040596	0.969195	5.9505	8.74681	0.00926825	0.433418
ENSMUSG00000034459	0.758866	1.14787	8.73603	0.00928279	0.433418
ENSMUSG00000103696	2.00274	-1.41256	8.74027	0.00928962	0.433418
ENSMUSG00000038331	-2.52443	2.98989	8.73848	0.00929547	0.433418
ENSMUSG00000045246	2.24253	2.67358	8.71905	0.00935932	0.435511
ENSMUSG00000035407	1.1165	2.97287	8.69889	0.00942606	0.437731
ENSMUSG00000024411	0.844069	7.30045	8.67545	0.00950436	0.440477
ENSMUSG00000038187	-0.383457	5.74165	8.66962	0.00952396	0.440497
ENSMUSG00000019791	0.309508	3.53488	8.63636	0.00957589	0.44201
ENSMUSG00000102160	1.51777	0.28315	8.63758	0.00963244	0.443729
ENSMUSG00000028670	-0.24911	5.69041	8.59272	0.00972547	0.444776
ENSMUSG00000102331	1.34934	-0.750585	8.6025	0.00975282	0.444776
ENSMUSG00000102225	1.01173	-0.754148	8.57917	0.0097818	0.444776
ENSMUSG00000046093	-1.05212	7.11518	8.59314	0.00978523	0.444776
ENSMUSG00000030047	-0.722384	1.25977	8.58209	0.00980039	0.444776
ENSMUSG00000105135	0.653162	1.3854	8.56778	0.0098348	0.444776
ENSMUSG00000051054	-0.812099	0.36821	8.55357	0.00988557	0.444776
ENSMUSG00000079657	-0.760681	5.39857	8.55813	0.00990755	0.444776
ENSMUSG00000021144	-0.139375	5.93665	8.53415	0.00993042	0.444776
ENSMUSG00000102747	1.55132	-1.33017	8.54893	0.0099328	0.444776
ENSMUSG00000078670	-0.37051	4.24057	8.5389	0.00993591	0.444776
ENSMUSG00000052915	-0.263806	7.37839	8.52858	0.00995015	0.444776
ENSMUSG00000103075	1.1006	-1.5114	10.5893	0.0100172	0.444776
ENSMUSG00000002602	0.21005	5.53589	8.50831	0.0100224	0.444776
ENSMUSG00000024053	1.25319	3.25075	8.52516	0.0100244	0.444776
ENSMUSG00000112017	-0.887789	1.18244	8.51515	0.0100601	0.444776
ENSMUSG00000025646	-1.13111	3.35516	8.51445	0.0100626	0.444776
ENSMUSG00000096169	1.16194	-1.20984	8.49633	0.010077	0.444776
ENSMUSG00000050919	0.491665	2.58952	8.49382	0.0100831	0.444776
ENSMUSG00000092009	0.598039	0.653847	8.48892	0.010092	0.444776
ENSMUSG00000029723	0.518403	6.34157	8.50565	0.0100942	0.444776
ENSMUSG00000041258	-0.20043	6.08648	8.48686	0.0100995	0.444776
ENSMUSG00000055717	0.782818	6.13453	8.50398	0.0101002	0.444776
ENSMUSG00000094832	1.8769	-1.89057	8.48088	0.0101691	0.446956
ENSMUSG00000103098	1.47015	-1.74045	8.45341	0.0102386	0.447516
ENSMUSG00000075012	-0.398966	5.51372	8.46047	0.0102581	0.447516
ENSMUSG00000019960	-0.726763	5.22068	8.45906	0.0102633	0.447516
ENSMUSG00000022602	-0.963037	6.70345	8.44736	0.0103062	0.447516
ENSMUSG00000112806	0.922294	-1.17158	8.41409	0.0103661	0.447516
ENSMUSG00000098755	1.35912	-1.69084	8.41091	0.0103832	0.447516
ENSMUSG00000039568	-0.224464	6.37884	8.4089	0.0103854	0.447516
ENSMUSG00000046321	-1.15111	3.74415	8.42075	0.0104047	0.447516
ENSMUSG00000059974	-0.273498	6.8553	8.40139	0.0104134	0.447516
ENSMUSG00000059834	0.238211	4.03405	8.39796	0.0104262	0.447516
ENSMUSG00000056492	0.377264	5.23788	8.4118	0.0104306	0.447516
ENSMUSG00000110010	-0.527141	1.11469	8.39667	0.0104311	0.447516
ENSMUSG00000099170	2.15358	-1.7671	8.41144	0.0104394	0.447516
ENSMUSG00000051703	-0.383225	5.05028	8.40504	0.0104559	0.447516
ENSMUSG00000028600	-1.64613	2.45419	8.3991	0.0104856	0.447516
ENSMUSG00000108267	1.11796	-0.815662	8.38888	0.0104934	0.447516
ENSMUSG00000108604	1.49778	0.011969	8.38018	0.0105569	0.448738
ENSMUSG00000097482	2.0014	-0.84561	8.37562	0.0105741	0.448738
ENSMUSG00000085148	-0.446397	4.32773	8.37353	0.0105818	0.448738
ENSMUSG00000105973	0.926921	-0.761708	8.35194	0.0106001	0.448738
ENSMUSG00000105264	1.75403	-1.71103	8.34659	0.0106744	0.450473
ENSMUSG00000048022	0.646788	6.38829	8.34777	0.0106803	0.450473
ENSMUSG00000106612	1.14938	-1.03301	8.33011	0.0107092	0.450864
ENSMUSG00000107086	-0.52498	3.25434	8.32787	0.010744	0.451035
ENSMUSG00000061414	0.88798	2.39884	8.32602	0.010764	0.451035
ENSMUSG00000021908	0.203313	4.83723	8.30562	0.0107785	0.451035
ENSMUSG00000034000	0.679336	3.95947	8.31887	0.0107917	0.451035
ENSMUSG00000083708	-0.369308	1.76158	8.28501	0.0108589	0.453018
ENSMUSG00000026932	0.477888	7.28798	8.28336	0.0109305	0.453367
ENSMUSG00000087306	1.79357	-1.61496	8.28195	0.010936	0.453367
ENSMUSG00000024799	-0.279278	4.12672	8.25129	0.010992	0.453367
ENSMUSG00000025202	0.886363	3.59024	8.2669	0.0109954	0.453367
ENSMUSG00000044471	0.982556	-0.468622	8.25629	0.0109975	0.453367
ENSMUSG00000107076	1.86227	-1.67574	8.26552	0.0110009	0.453367
ENSMUSG00000108825	0.905124	0.506437	8.2618	0.0110053	0.453367
ENSMUSG00000005483	-0.218026	5.83981	8.23531	0.0110557	0.454444
ENSMUSG00000103762	1.80255	-1.50467	8.24014	0.0111021	0.454444
ENSMUSG00000092545	2.40278	-1.39854	8.23933	0.0111053	0.454444
ENSMUSG00000021583	0.664674	3.49264	8.23692	0.011115	0.454444
ENSMUSG00000031075	1.07784	1.81008	8.23311	0.0111303	0.454444
ENSMUSG00000072082	-0.624723	1.89561	8.21317	0.0111833	0.455551
ENSMUSG00000020925	-0.172759	4.31319	8.19453	0.0112203	0.455551
ENSMUSG00000022132	0.320902	4.67006	8.19728	0.0112215	0.455551
ENSMUSG00000107826	1.07557	-0.913353	8.19576	0.0112367	0.455551
ENSMUSG00000107905	0.746793	-0.296917	8.17119	0.0113157	0.457234
ENSMUSG00000109781	1.44197	-1.31153	8.17776	0.011342	0.457234
ENSMUSG00000085317	-2.28582	-0.546317	8.18013	0.0113455	0.457234
ENSMUSG00000026279	-0.405251	3.88473	8.16349	0.0113794	0.457234
ENSMUSG00000020891	1.19299	2.49431	8.16908	0.011391	0.457234
ENSMUSG00000035770	0.24692	8.26043	8.14938	0.0114057	0.457234
ENSMUSG00000107996	1.09554	-0.957404	8.15236	0.0114174	0.457234
ENSMUSG00000097250	2.5514	-1.19707	8.14901	0.0114741	0.458704
ENSMUSG00000028696	0.339595	3.40519	8.1218	0.0115207	0.458968
ENSMUSG00000103192	1.72221	-1.44082	8.13316	0.0115402	0.458968
ENSMUSG00000021376	0.412658	3.38292	8.11976	0.0115406	0.458968
ENSMUSG00000041842	0.811299	3.18858	8.12792	0.0115622	0.459033
ENSMUSG00000022122	0.523225	6.30469	8.11992	0.0115958	0.459575
ENSMUSG00000089889	0.432651	0.904677	8.09787	0.0116216	0.459802
ENSMUSG00000110633	2.64232	-0.470762	8.10686	0.0116509	0.460172
ENSMUSG00000068101	-1.00875	0.0695102	8.09774	0.0116805	0.46055
ENSMUSG00000026028	0.491331	8.24107	8.09354	0.0117075	0.460731
ENSMUSG00000096992	1.46391	0.541498	8.0867	0.0117366	0.460731
ENSMUSG00000027387	-0.360507	2.57138	8.06883	0.0117453	0.460731
ENSMUSG00000103094	1.01539	-1.09358	8.06076	0.0117799	0.460851
ENSMUSG00000097350	0.507218	1.93321	8.05324	0.0118123	0.460851
ENSMUSG00000066438	1.14386	2.5348	8.04934	0.0118973	0.460851
ENSMUSG00000031229	-0.255401	7.76434	8.03242	0.0119025	0.460851
ENSMUSG00000032187	-0.145918	7.29416	8.03096	0.0119089	0.460851
ENSMUSG00000103146	1.68597	-1.74624	8.04279	0.0119099	0.460851
ENSMUSG00000005899	-0.391522	6.41333	8.0463	0.0119105	0.460851
ENSMUSG00000097011	1.1314	-1.56382	11.0279	0.0119202	0.460851
ENSMUSG00000046275	1.4211	-1.32192	8.03865	0.0119288	0.460851
ENSMUSG00000032349	0.546106	6.37733	8.02911	0.0119854	0.461113
ENSMUSG00000113237	0.452873	0.663912	8.01163	0.0119934	0.461113
ENSMUSG00000089900	1.55438	-1.03329	8.02675	0.0119957	0.461113
ENSMUSG00000103507	0.623878	0.751639	7.99321	0.0120746	0.462685
ENSMUSG00000018566	0.991955	0.888842	8.00158	0.0121064	0.462685
ENSMUSG00000020870	-0.334951	1.65671	7.98482	0.0121118	0.462685
ENSMUSG00000043154	0.622687	5.81519	7.99257	0.0121463	0.462685
ENSMUSG00000105939	0.574972	0.793269	7.97581	0.0121518	0.462685
ENSMUSG00000099924	1.25045	-0.233067	7.99009	0.0121574	0.462685
ENSMUSG00000015672	-0.215207	4.11039	7.96145	0.012216	0.464148
ENSMUSG00000037686	0.759793	1.73857	7.95135	0.0123309	0.467047
ENSMUSG00000029312	-0.274466	4.70101	7.93551	0.0123329	0.467047
ENSMUSG00000000489	-0.471317	4.90704	7.94393	0.0123644	0.467378
ENSMUSG00000024640	0.643184	6.79527	7.93187	0.0124192	0.467378
ENSMUSG00000037347	0.428482	0.90478	7.91383	0.0124316	0.467378
ENSMUSG00000027175	0.693081	5.23752	7.92904	0.0124321	0.467378
ENSMUSG00000037788	-0.437547	6.34349	7.92657	0.0124433	0.467378
ENSMUSG00000020261	-1.13847	5.13618	7.9175	0.0124848	0.468169
ENSMUSG00000005481	-0.175353	3.98565	7.88313	0.0125729	0.469892
ENSMUSG00000038604	-0.335993	6.79357	7.88981	0.0125863	0.469892
ENSMUSG00000102548	0.904556	0.573986	7.89282	0.0125921	0.469892
ENSMUSG00000105742	0.987912	1.53925	7.88555	0.0126321	0.470579
ENSMUSG00000109125	0.661297	1.43986	7.87511	0.0126514	0.470579
ENSMUSG00000070337	1.54172	1.3988	7.87274	0.0126918	0.47071
ENSMUSG00000016194	0.710853	2.9607	7.87185	0.0126959	0.47071
ENSMUSG00000060923	0.362803	3.78588	7.83447	0.0128053	0.473602
ENSMUSG00000084964	0.825284	-0.600512	7.8311	0.0128166	0.473602
ENSMUSG00000028383	0.395664	5.13291	7.84112	0.0128403	0.473602
ENSMUSG00000031328	-0.368236	7.38467	7.83255	0.0128563	0.473602
ENSMUSG00000055805	-0.459478	6.18381	7.82563	0.0129138	0.474959
ENSMUSG00000038765	4.08592	0.407797	7.81726	0.0129537	0.475456
ENSMUSG00000024810	0.905055	6.15569	7.8073	0.0130013	0.475456
ENSMUSG00000049755	-0.221142	5.25166	7.79181	0.0130042	0.475456
ENSMUSG00000074093	0.293804	6.01987	7.79504	0.013016	0.475456
ENSMUSG00000031902	0.528968	3.98922	7.80118	0.0130307	0.475456
ENSMUSG00000102664	1.58886	-0.865229	7.79438	0.0130635	0.475896
ENSMUSG00000089199	-1.23017	-1.37771	7.77097	0.0131325	0.477654
ENSMUSG00000009013	-0.406043	6.61567	7.77129	0.0131754	0.478457
ENSMUSG00000052488	-0.154616	6.14155	7.74581	0.0132278	0.479602
ENSMUSG00000107932	0.862401	-0.0560094	7.73494	0.013309	0.481513
ENSMUSG00000003346	-0.325879	6.36205	7.73611	0.0133224	0.481513
ENSMUSG00000105517	1.38521	-0.850276	7.73048	0.0133759	0.482542
ENSMUSG00000025484	-0.190325	4.47029	7.71242	0.0133929	0.482542
ENSMUSG00000059479	0.883481	-0.3764	7.6862	0.0135396	0.486496
ENSMUSG00000039452	0.522007	4.29893	7.69288	0.0135636	0.486496
ENSMUSG00000079494	-0.443328	0.989608	7.67389	0.0135862	0.486496
ENSMUSG00000090673	0.482208	2.3925	7.67544	0.0135873	0.486496
ENSMUSG00000046959	0.490668	1.59066	7.65367	0.013689	0.489377
ENSMUSG00000073424	-0.527367	3.5955	7.65801	0.0137405	0.490359
ENSMUSG00000026755	-0.165768	5.98083	7.63997	0.0137591	0.490359
ENSMUSG00000102893	2.24477	-1.86094	7.6427	0.013819	0.490972
ENSMUSG00000042784	0.922695	0.300396	7.63756	0.0138355	0.490972
ENSMUSG00000053214	-0.543529	3.72369	7.63718	0.0138474	0.490972
ENSMUSG00000108341	0.934714	0.0931784	7.63106	0.0138618	0.490972
ENSMUSG00000033706	-0.473043	5.13568	7.62577	0.0139063	0.491793
ENSMUSG00000011171	1.99471	0.785412	7.61474	0.0139636	0.49292
ENSMUSG00000028989	1.43557	-1.05524	7.61107	0.0139827	0.49292
ENSMUSG00000045248	-0.209526	3.41342	7.59304	0.0140026	0.49292
ENSMUSG00000074113	1.3847	-0.697717	7.59641	0.0140594	0.493517
ENSMUSG00000005716	1.83061	5.03751	7.59041	0.0140909	0.493517
ENSMUSG00000030255	0.653673	4.06189	7.58897	0.0140984	0.493517
ENSMUSG00000108443	0.276536	3.91479	7.57348	0.0141054	0.493517
ENSMUSG00000020205	-0.311468	4.22087	7.5691	0.0141286	0.493576
ENSMUSG00000030245	-0.167499	5.09912	7.55518	0.0142025	0.495405
ENSMUSG00000020611	0.249094	6.41066	7.54478	0.0142579	0.496316
ENSMUSG00000038642	0.540716	5.8741	7.55626	0.0142718	0.496316
ENSMUSG00000058267	-0.168373	4.87909	7.51656	0.0144098	0.500233
ENSMUSG00000040511	-0.30009	3.52208	7.505	0.0144725	0.500233
ENSMUSG00000092187	0.507743	0.881065	7.50473	0.0144739	0.500233
ENSMUSG00000034292	-0.307255	4.47999	7.50441	0.0144805	0.500233
ENSMUSG00000100394	1.55534	-1.53017	7.51343	0.0144932	0.500233
ENSMUSG00000083396	-0.179612	5.63306	7.4938	0.0145335	0.500873
ENSMUSG00000086264	0.794576	-1.05919	8.62302	0.0145905	0.501536
ENSMUSG00000090406	1.7491	-1.53122	7.49527	0.0146014	0.501536
ENSMUSG00000026509	0.311455	6.62333	7.47981	0.014651	0.501536
ENSMUSG00000039988	0.325434	5.74284	7.48185	0.0146575	0.501536
ENSMUSG00000028927	1.10524	5.61468	7.47692	0.0147023	0.501536
ENSMUSG00000065226	-1.01712	-1.45534	7.50619	0.0147259	0.501536
ENSMUSG00000048592	0.496242	0.276499	7.45276	0.0147598	0.501536
ENSMUSG00000025930	-0.893019	0.285613	7.4614	0.014773	0.501536
ENSMUSG00000104525	1.34051	-1.12827	7.46187	0.0147767	0.501536
ENSMUSG00000105935	1.53991	-1.53693	7.45761	0.0147995	0.501536
ENSMUSG00000030510	-1.71275	-0.975818	7.45773	0.0148087	0.501536
ENSMUSG00000050150	1.8643	-1.66983	7.45262	0.0148372	0.501536
ENSMUSG00000074006	1.17364	-0.683655	7.44702	0.0148591	0.501536
ENSMUSG00000048602	0.567309	1.54017	7.43224	0.0148904	0.501536
ENSMUSG00000042772	-0.204008	6.85236	7.42766	0.0149002	0.501536
ENSMUSG00000026630	-2.16882	-1.07106	7.43503	0.0149356	0.501536
ENSMUSG00000098488	-1.07562	0.899977	7.43192	0.0149531	0.501536
ENSMUSG00000109636	1.09695	-1.15155	7.42241	0.0149542	0.501536
ENSMUSG00000093748	1.51878	-1.81829	7.42146	0.0149763	0.501536
ENSMUSG00000030663	-0.197009	5.93108	7.4118	0.0149896	0.501536
ENSMUSG00000007944	-0.604994	5.68962	7.4182	0.0150305	0.501536
ENSMUSG00000048012	0.606581	0.237389	7.40083	0.0150519	0.501536
ENSMUSG00000105843	1.10566	4.4991	7.41396	0.0150546	0.501536
ENSMUSG00000002345	-0.386809	4.09391	7.40491	0.0150774	0.501568
ENSMUSG00000026610	1.14051	5.2972	7.38927	0.0151953	0.50361
ENSMUSG00000020059	-2.29576	-1.85123	7.38596	0.0152143	0.50361
ENSMUSG00000088819	1.13952	-1.45147	7.37046	0.015232	0.50361
ENSMUSG00000029084	1.05368	3.12384	7.38263	0.0152334	0.50361
ENSMUSG00000102324	0.913879	0.546063	7.37753	0.0152628	0.50361
ENSMUSG00000037868	-1.1242	2.97051	7.37309	0.0152884	0.50361
ENSMUSG00000104651	0.806596	0.0201087	7.36292	0.0152921	0.50361
ENSMUSG00000108520	0.573713	1.14346	7.34696	0.0153619	0.504794
ENSMUSG00000026841	-1.73445	4.92836	7.3584	0.0153734	0.504794
ENSMUSG00000034235	0.627346	7.19982	7.35306	0.0154045	0.504794
ENSMUSG00000046791	-0.287607	3.52788	7.33286	0.0154442	0.504794
ENSMUSG00000103630	1.13258	-1.03145	7.33469	0.0154789	0.504794
ENSMUSG00000027111	0.399622	4.42736	7.33651	0.0154921	0.504794
ENSMUSG00000034009	-1.7038	2.97044	7.33556	0.0155068	0.504794
ENSMUSG00000029311	0.318733	5.30054	7.32966	0.0155144	0.504794
ENSMUSG00000054920	0.223421	5.92686	7.319	0.0155257	0.504794
ENSMUSG00000018217	1.14692	4.43737	7.32813	0.0155504	0.504884
ENSMUSG00000029925	0.656209	1.22917	7.31471	0.0155945	0.505019
ENSMUSG00000103793	0.736199	4.28437	7.31997	0.0155985	0.505019
ENSMUSG00000026104	0.413915	4.52636	7.30645	0.0156786	0.506586
ENSMUSG00000021809	0.433776	3.3602	7.29831	0.015691	0.506586
ENSMUSG00000030516	0.326786	6.85837	7.29217	0.0157345	0.506799
ENSMUSG00000004865	-0.157662	6.20896	7.28263	0.0157417	0.506799
ENSMUSG00000087893	1.28721	-1.8075	14.8645	0.0157644	0.506821
ENSMUSG00000030088	0.243463	5.6792	7.26219	0.0158646	0.509331
ENSMUSG00000068270	0.32632	3.04263	7.249	0.0159445	0.511181
ENSMUSG00000034168	-0.253518	6.36648	7.21174	0.0161728	0.517339
ENSMUSG00000031492	3.23269	0.973161	7.22329	0.0161816	0.517339
ENSMUSG00000109059	0.275773	2.48334	7.2026	0.0162293	0.518142
ENSMUSG00000030798	0.508746	2.09137	7.18616	0.0163494	0.520687
ENSMUSG00000032060	0.935374	5.87833	7.19542	0.0163543	0.520687
ENSMUSG00000046456	0.727421	1.79148	7.18556	0.0164159	0.521927
ENSMUSG00000113752	0.89132	-0.468758	7.1717	0.0164458	0.522153
ENSMUSG00000074794	0.835805	6.25045	7.16679	0.0165339	0.523436
ENSMUSG00000097971	0.787825	3.61593	7.1637	0.0165534	0.523436
ENSMUSG00000103591	1.39244	-1.61183	7.15843	0.0165545	0.523436
ENSMUSG00000023764	-0.254127	5.20489	7.13523	0.0166531	0.524308
ENSMUSG00000111505	1.09908	-1.24262	7.13894	0.0166532	0.524308
ENSMUSG00000026675	-0.744076	4.07794	7.14779	0.0166544	0.524308
ENSMUSG00000020553	0.658513	0.7609	7.13526	0.0166733	0.524308
ENSMUSG00000108388	1.23107	-1.23109	7.13214	0.0167262	0.524724
ENSMUSG00000030122	-0.563935	7.66393	7.13312	0.016748	0.524724
ENSMUSG00000044788	0.66731	5.47481	7.13098	0.0167617	0.524724
ENSMUSG00000086053	2.29238	-1.69115	7.12847	0.0167778	0.524724
ENSMUSG00000080972	1.44391	-1.59798	7.1211	0.0168011	0.524737
ENSMUSG00000051212	0.497544	0.296044	7.67469	0.0169755	0.528737
ENSMUSG00000104706	1.47696	-1.34628	7.09309	0.0170067	0.528737
ENSMUSG00000110142	1.1811	-1.48292	7.08162	0.0170178	0.528737
ENSMUSG00000028410	-0.187938	7.5066	7.0783	0.0170212	0.528737
ENSMUSG00000050910	0.444463	5.01231	7.08205	0.0170788	0.529813
ENSMUSG00000020932	1.30198	7.75649	7.06772	0.017173	0.531249
ENSMUSG00000111006	1.41955	-1.11428	7.06616	0.0171833	0.531249
ENSMUSG00000111212	1.46188	-1.74236	7.05928	0.0171945	0.531249
ENSMUSG00000051503	0.624464	0.141964	7.04415	0.0172464	0.532138
ENSMUSG00000028542	0.76741	5.99322	7.03454	0.0173933	0.535953
ENSMUSG00000004035	0.879788	4.34351	7.02839	0.0174345	0.536061
ENSMUSG00000106951	0.616331	2.0603	7.02511	0.0174435	0.536061
ENSMUSG00000020396	0.78936	5.9948	7.0134	0.0175354	0.538166
ENSMUSG00000003423	-0.28242	3.99723	6.99043	0.0176077	0.53915
ENSMUSG00000038608	0.687176	7.06668	7.00034	0.0176238	0.53915
ENSMUSG00000104346	-0.967049	4.42697	6.99828	0.0176378	0.53915
ENSMUSG00000039220	-0.195024	5.6327	6.98006	0.0176784	0.539672
ENSMUSG00000029131	-0.19154	5.71194	6.96945	0.0177511	0.541172
ENSMUSG00000090230	0.740282	0.0732809	6.96157	0.0178164	0.542446
ENSMUSG00000009739	-0.301936	6.59125	6.95871	0.0178712	0.543234
ENSMUSG00000108780	0.641906	-0.648612	10.0278	0.0178923	0.543234
ENSMUSG00000106108	1.08307	-0.248893	6.95812	0.0179132	0.543234
ENSMUSG00000106211	1.42329	-1.76529	6.94066	0.017994	0.543732
ENSMUSG00000113154	1.84261	-1.50277	6.94617	0.0179961	0.543732
ENSMUSG00000103238	0.943649	-0.952925	6.93464	0.0180006	0.543732
ENSMUSG00000036391	0.221671	5.32705	6.92655	0.0180485	0.54402
ENSMUSG00000049878	-0.150465	5.46195	6.92527	0.0180575	0.54402
ENSMUSG00000044522	0.802698	-0.434603	6.9158	0.0181243	0.54532
ENSMUSG00000015305	0.342138	6.92843	6.91353	0.018208	0.545849
ENSMUSG00000104415	0.556776	2.17647	6.90922	0.0182259	0.545849
ENSMUSG00000054612	0.653461	0.206883	6.89968	0.0182377	0.545849
ENSMUSG00000096553	1.59116	-1.36313	6.90759	0.0182668	0.545849
ENSMUSG00000071068	1.78042	-0.929924	6.90342	0.0182963	0.545849
ENSMUSG00000013584	1.40704	1.45241	6.89705	0.0183415	0.545849
ENSMUSG00000029127	-0.303175	3.89721	6.88432	0.0183469	0.545849
ENSMUSG00000104713	1.82283	0.283769	6.88935	0.0183964	0.545849
ENSMUSG00000110711	1.58279	-0.836553	6.88536	0.0184248	0.545849
ENSMUSG00000110218	-0.463212	1.79465	6.87009	0.0184487	0.545849
ENSMUSG00000097578	0.787272	1.39173	6.88116	0.0184549	0.545849
ENSMUSG00000042246	0.42839	4.53912	6.86735	0.018554	0.545849
ENSMUSG00000046352	0.804402	2.37502	6.86421	0.0185766	0.545849
ENSMUSG00000000296	-0.497176	4.79962	6.86094	0.0186003	0.545849
ENSMUSG00000024042	-0.376202	4.67516	6.8582	0.0186167	0.545849
ENSMUSG00000073988	0.448245	2.22038	6.84669	0.0186176	0.545849
ENSMUSG00000025047	-0.216224	5.19178	6.84261	0.0186471	0.545849
ENSMUSG00000036887	0.382412	5.34182	6.85192	0.0186656	0.545849
ENSMUSG00000070737	-0.861169	1.79311	6.85163	0.0186676	0.545849
ENSMUSG00000089854	2.18621	-0.891136	6.84849	0.0186905	0.545849
ENSMUSG00000085516	-2.32986	-1.55538	6.84716	0.0187001	0.545849
ENSMUSG00000047216	0.954905	4.13067	6.84704	0.0187009	0.545849
ENSMUSG00000034429	-0.367418	3.16137	6.83459	0.0187056	0.545849
ENSMUSG00000041708	-1.13607	6.76705	6.84554	0.0187118	0.545849
ENSMUSG00000044141	0.599893	0.216122	6.82649	0.0187647	0.545894
ENSMUSG00000112763	-0.786114	0.313985	6.83073	0.0187855	0.545894
ENSMUSG00000041828	1.00771	3.92279	6.82769	0.0188422	0.545894
ENSMUSG00000113905	0.831883	-1.17122	7.49829	0.0188786	0.545894
ENSMUSG00000102748	1.42617	3.73163	6.82192	0.0188845	0.545894
ENSMUSG00000024107	1.95533	-0.908431	6.81989	0.0188994	0.545894
ENSMUSG00000055633	-0.288655	3.69996	6.80362	0.0189329	0.545894
ENSMUSG00000034175	-0.282589	4.11917	6.80302	0.0189374	0.545894
ENSMUSG00000022864	0.917427	2.86042	6.80917	0.0189785	0.545894
ENSMUSG00000097601	0.328374	2.35284	6.79654	0.0189854	0.545894
ENSMUSG00000038782	1.05305	-0.343058	6.80549	0.0189979	0.545894
ENSMUSG00000102953	0.754425	2.0064	6.80375	0.0190186	0.545894
ENSMUSG00000088609	1.15576	0.852739	6.80328	0.0190221	0.545894
ENSMUSG00000001998	0.199371	4.66029	6.78166	0.0190961	0.546896
ENSMUSG00000081895	0.155213	3.9448	6.7782	0.019122	0.546896
ENSMUSG00000034685	-0.391096	6.29486	6.78899	0.0191284	0.546896
ENSMUSG00000035805	0.284027	7.53033	6.77262	0.0191638	0.547227
ENSMUSG00000025158	-0.230172	6.26619	6.76873	0.0191929	0.547379
ENSMUSG00000085745	0.775443	-0.241263	6.7644	0.0192311	0.547469
ENSMUSG00000027792	1.00667	2.76142	6.77358	0.0192437	0.547469
ENSMUSG00000087943	1.19935	1.59677	6.76259	0.0193264	0.547959
ENSMUSG00000046160	0.720799	7.34228	6.76059	0.0193415	0.547959
ENSMUSG00000108503	0.81999	-0.806168	6.74826	0.0193473	0.547959
ENSMUSG00000089651	1.26545	-1.01241	6.7586	0.0193563	0.547959
ENSMUSG00000076258	1.19718	3.16775	6.74778	0.0194386	0.549612
ENSMUSG00000000290	0.548262	2.28511	6.73754	0.0194903	0.550397
ENSMUSG00000017801	-0.304405	4.52282	6.72338	0.0195599	0.551684
ENSMUSG00000042831	-0.165625	4.58863	6.71326	0.0196147	0.552554
ENSMUSG00000021071	-0.408344	8.20881	6.71593	0.019672	0.552789
ENSMUSG00000005950	1.48319	0.322578	6.71628	0.0196796	0.552789
ENSMUSG00000097246	0.455321	2.65446	6.70692	0.0196952	0.552789
ENSMUSG00000062078	0.58328	8.6562	6.70196	0.0197902	0.553498
ENSMUSG00000108920	1.03195	-0.405473	6.69996	0.0197948	0.553498
ENSMUSG00000111280	1.13586	-0.643082	6.69681	0.0198288	0.553498
ENSMUSG00000040651	0.19636	6.39388	6.68422	0.0198398	0.553498
ENSMUSG00000044505	1.12809	0.802226	6.69544	0.0198409	0.553498
ENSMUSG00000028015	0.35106	5.17323	6.68266	0.0199405	0.555496
ENSMUSG00000024593	0.76052	5.35994	6.68007	0.0199608	0.555496
ENSMUSG00000042271	0.261292	5.12182	6.65999	0.0200355	0.556791
ENSMUSG00000111971	0.942397	2.458	6.66621	0.0200697	0.556791
ENSMUSG00000048058	0.709227	3.93826	6.6649	0.02008	0.556791
ENSMUSG00000031665	0.539963	4.69907	6.64803	0.0202135	0.558669
ENSMUSG00000102770	1.29922	-1.36121	6.64546	0.0202144	0.558669
ENSMUSG00000026189	0.572458	1.78173	6.63825	0.0202545	0.558669
ENSMUSG00000030284	-0.213645	6.09582	6.6316	0.0202551	0.558669
ENSMUSG00000097871	1.96222	-1.51579	6.64103	0.0202693	0.558669
ENSMUSG00000053268	1.84388	-2.00718	6.63183	0.0203287	0.559637
ENSMUSG00000027940	-0.250233	6.63177	6.61356	0.0203998	0.560921
ENSMUSG00000020023	0.55796	6.32418	6.60085	0.0205924	0.563953
ENSMUSG00000055538	0.572082	6.70131	6.59792	0.0206162	0.563953
ENSMUSG00000030256	0.47968	5.54992	6.59518	0.0206385	0.563953
ENSMUSG00000051008	1.72559	-0.819883	6.59479	0.0206417	0.563953
ENSMUSG00000032342	-0.196025	4.29528	6.58148	0.02066	0.563953
ENSMUSG00000021592	0.444827	3.40873	6.58975	0.0206629	0.563953
ENSMUSG00000019873	0.651278	5.75801	6.58987	0.0206818	0.563953
ENSMUSG00000005371	-0.156359	7.1569	6.57253	0.0207333	0.564687
ENSMUSG00000003545	-0.914567	4.63623	6.57761	0.0207821	0.565346
ENSMUSG00000026697	3.07203	3.88971	6.56271	0.0209047	0.567162
ENSMUSG00000045114	-0.462652	7.41618	6.56145	0.0209151	0.567162
ENSMUSG00000030880	0.460274	6.11325	6.56051	0.0209228	0.567162
ENSMUSG00000075415	0.570536	7.79065	6.55482	0.0209699	0.567211
ENSMUSG00000066553	0.206676	3.83644	6.54339	0.020974	0.567211
ENSMUSG00000062785	0.751251	6.20517	6.54734	0.0210321	0.567323
ENSMUSG00000036833	0.409482	4.36858	6.53308	0.0211509	0.567323
ENSMUSG00000031537	-0.136453	5.89332	6.51903	0.0211776	0.567323
ENSMUSG00000113459	1.03486	-0.108196	6.52709	0.0212011	0.567323
ENSMUSG00000063229	-0.452907	7.40248	6.52623	0.0212084	0.567323
ENSMUSG00000110124	-0.290738	1.86794	6.51174	0.021239	0.567323
ENSMUSG00000034714	1.18211	5.8301	6.52197	0.0212442	0.567323
ENSMUSG00000108353	1.02162	0.60035	6.51901	0.0212691	0.567323
ENSMUSG00000083282	0.187737	5.78411	6.50545	0.0212921	0.567323
ENSMUSG00000109362	0.459636	1.43277	6.5034	0.0213094	0.567323
ENSMUSG00000058355	-0.155655	6.65328	6.50087	0.0213308	0.567323
ENSMUSG00000101799	0.864504	-0.777214	6.50164	0.0213317	0.567323
ENSMUSG00000097258	0.436895	1.37725	6.50026	0.021336	0.567323
ENSMUSG00000017868	1.52219	1.2868	6.50972	0.0213475	0.567323
ENSMUSG00000040105	-0.358591	5.61486	6.50962	0.0213484	0.567323
ENSMUSG00000061207	-0.192913	5.00291	6.49516	0.0213793	0.56749
ENSMUSG00000108890	0.98741	-0.553306	6.49749	0.0214238	0.568015
ENSMUSG00000033577	0.53765	7.08025	6.49607	0.0214633	0.568407
ENSMUSG00000022884	-0.442706	8.38112	6.48674	0.0215429	0.569858
ENSMUSG00000093661	-0.211794	4.03386	6.47253	0.0215726	0.569988
ENSMUSG00000048707	0.840732	4.63657	6.47895	0.0216096	0.570112
ENSMUSG00000033595	0.741485	6.8932	6.47397	0.0216523	0.570112
ENSMUSG00000037486	0.197406	5.44645	6.46167	0.021666	0.570112
ENSMUSG00000075427	0.873411	0.290503	6.47014	0.0216765	0.570112
ENSMUSG00000059022	0.452743	1.84944	6.45138	0.0217551	0.571073
ENSMUSG00000029246	-0.252524	3.99807	6.44824	0.0217823	0.571073
ENSMUSG00000025203	0.458707	11.0187	6.45287	0.0217925	0.571073
ENSMUSG00000058050	-0.155319	4.32222	6.44034	0.021851	0.571073
ENSMUSG00000005087	0.999073	2.13606	6.44911	0.0218673	0.571073
ENSMUSG00000069554	-1.30836	-1.2906	6.44761	0.0218695	0.571073
ENSMUSG00000037204	-0.321522	4.37025	6.43935	0.0218999	0.571073
ENSMUSG00000051504	0.595155	3.28179	6.444	0.0219118	0.571073
ENSMUSG00000045045	-0.243433	5.46633	6.42108	0.0220199	0.572245
ENSMUSG00000063286	0.580196	1.93627	6.42659	0.0220425	0.572245
ENSMUSG00000087406	1.38605	-1.26229	6.42748	0.0220563	0.572245
ENSMUSG00000036565	-0.202669	8.11089	6.41383	0.0220834	0.572245
ENSMUSG00000103427	0.8217	-0.911537	6.41004	0.0221168	0.572245
ENSMUSG00000000420	0.258405	5.77331	6.41175	0.0221265	0.572245
ENSMUSG00000010054	-0.20448	5.76348	6.40839	0.0221315	0.572245
ENSMUSG00000045994	-0.432559	7.51765	6.41601	0.0221573	0.572245
ENSMUSG00000112468	1.7046	-0.622509	6.41335	0.0221808	0.572245
ENSMUSG00000022514	0.72313	5.61567	6.40703	0.0222367	0.572996
ENSMUSG00000026765	-1.17553	3.07858	6.40443	0.0222598	0.572996
ENSMUSG00000113841	0.387134	0.892543	6.39064	0.022289	0.573014
ENSMUSG00000086118	-0.387183	3.44268	6.38928	0.0223399	0.573014
ENSMUSG00000034055	0.343228	5.3036	6.39296	0.0223618	0.573014
ENSMUSG00000029307	-0.895109	1.42397	6.38702	0.0224148	0.573014
ENSMUSG00000079470	0.652982	4.54829	6.38124	0.0224666	0.573014
ENSMUSG00000016763	-1.38459	4.37137	6.37529	0.0225201	0.573014
ENSMUSG00000001964	-0.231578	4.8603	6.36135	0.0225518	0.573014
ENSMUSG00000105683	1.35548	-1.5451	6.369	0.0225549	0.573014
ENSMUSG00000030030	-0.36721	4.51523	6.36905	0.0225657	0.573014
ENSMUSG00000037071	0.527692	8.13708	6.36973	0.0225701	0.573014
ENSMUSG00000022246	-1.12419	4.13976	6.36962	0.0225712	0.573014
ENSMUSG00000044708	0.66704	7.71748	6.36813	0.0225846	0.573014
ENSMUSG00000024038	-0.220809	5.04682	6.35319	0.0226257	0.573014
ENSMUSG00000057236	0.146333	7.06522	6.35238	0.0226331	0.573014
ENSMUSG00000096751	1.06834	-0.949541	6.35821	0.0226418	0.573014
ENSMUSG00000035711	-0.534473	4.04857	6.35197	0.0227309	0.573014
ENSMUSG00000005069	-0.24019	5.83981	6.33862	0.0227612	0.573014
ENSMUSG00000033713	0.847135	5.92141	6.34648	0.0227809	0.573014
ENSMUSG00000038534	0.3645	4.56721	6.33915	0.0228387	0.573014
ENSMUSG00000114953	-0.612737	0.385399	6.32609	0.022873	0.573014
ENSMUSG00000004285	-0.122047	5.74037	6.32546	0.0228788	0.573014
ENSMUSG00000050295	0.343585	1.88689	6.31859	0.0229419	0.573014
ENSMUSG00000097934	1.49413	-0.785315	6.32785	0.0229514	0.573014
ENSMUSG00000024402	-1.46581	-1.83681	6.32146	0.0229752	0.573014
ENSMUSG00000097321	0.489809	0.94366	6.31318	0.0229918	0.573014
ENSMUSG00000046240	0.480117	6.72109	6.31901	0.0230328	0.573014
ENSMUSG00000036270	-0.150851	6.33186	6.30693	0.0230496	0.573014
ENSMUSG00000059900	-2.66382	-0.451568	6.30837	0.0231313	0.573014
ENSMUSG00000034330	0.584316	1.89328	6.30559	0.0231353	0.573014
ENSMUSG00000040140	0.67845	1.57971	6.30613	0.023152	0.573014
ENSMUSG00000020108	0.39756	5.75568	6.30165	0.0231936	0.573014
ENSMUSG00000032268	1.68836	1.19611	6.29983	0.0232106	0.573014
ENSMUSG00000114871	0.516115	-0.0832733	6.28653	0.0232395	0.573014
ENSMUSG00000020390	-0.175231	7.27761	6.28563	0.0232479	0.573014
ENSMUSG00000114558	0.264082	1.85766	6.28091	0.0232921	0.573014
ENSMUSG00000026737	0.570056	6.72534	6.2905	0.0232977	0.573014
ENSMUSG00000035594	-2.20514	0.067214	6.29041	0.0232985	0.573014
ENSMUSG00000037432	-0.346966	2.57753	6.27836	0.0233161	0.573014
ENSMUSG00000037242	0.805358	6.95815	6.28718	0.0233287	0.573014
ENSMUSG00000112302	0.255849	3.15663	6.27493	0.0233482	0.573014
ENSMUSG00000020773	0.319021	1.95745	6.27269	0.0233693	0.573014
ENSMUSG00000024887	0.778379	4.3942	6.27777	0.0234171	0.573014
ENSMUSG00000038496	0.490162	1.85035	6.26888	0.0234215	0.573014
ENSMUSG00000019232	0.838724	5.13849	6.27654	0.0234286	0.573014
ENSMUSG00000103563	1.68224	-1.56541	6.27369	0.0234555	0.573014
ENSMUSG00000022332	-0.644989	6.43068	6.27033	0.0234871	0.573014
ENSMUSG00000015133	0.51338	1.9986	6.26466	0.0234876	0.573014
ENSMUSG00000085687	0.337765	2.16385	6.25415	0.0235446	0.573014
ENSMUSG00000060336	0.391241	2.29626	6.2532	0.0235536	0.573014
ENSMUSG00000029189	-0.916318	4.93154	6.26291	0.0235573	0.573014
ENSMUSG00000094683	0.200165	2.96862	6.25038	0.0235803	0.573014
ENSMUSG00000003135	-0.155402	4.93728	6.2496	0.0235877	0.573014
ENSMUSG00000001323	-0.362199	6.34953	6.25821	0.0236018	0.573014
ENSMUSG00000062931	-0.216637	4.21562	6.23767	0.0237016	0.573014
ENSMUSG00000107436	1.12655	-1.5629	6.2379	0.0237174	0.573014
ENSMUSG00000041199	-0.33742	5.47212	6.24436	0.0237337	0.573014
ENSMUSG00000109598	1.37552	0.29258	6.24431	0.0237341	0.573014
ENSMUSG00000021025	0.321037	4.64625	6.23925	0.0237486	0.573014
ENSMUSG00000085471	0.657098	-0.548827	6.23111	0.0237643	0.573014
ENSMUSG00000021203	-0.471546	4.55308	6.24046	0.0237709	0.573014
ENSMUSG00000106364	1.33719	-1.34789	6.23764	0.0237901	0.573014
ENSMUSG00000064361	0.43028	1.18249	6.22516	0.0238215	0.573014
ENSMUSG00000097783	1.20231	1.01228	6.23421	0.0238309	0.573014
ENSMUSG00000100837	2.00565	0.161997	6.21422	0.0240236	0.576645
ENSMUSG00000113650	0.571485	1.21909	6.20652	0.0240363	0.576645
ENSMUSG00000001482	0.148094	5.78731	6.2008	0.0240572	0.576645
ENSMUSG00000086067	0.618743	0.646522	6.19722	0.0241121	0.577328
ENSMUSG00000058318	0.292614	5.69785	6.19988	0.0241359	0.577328
ENSMUSG00000108317	1.37682	-1.3392	6.19703	0.0241908	0.578038
ENSMUSG00000030317	0.386987	5.36956	6.19193	0.0242406	0.578059
ENSMUSG00000033396	0.145613	5.18814	6.17987	0.0242618	0.578059
ENSMUSG00000054072	0.871836	0.348612	6.18923	0.024267	0.578059
ENSMUSG00000033705	0.568272	5.77513	6.17618	0.0243953	0.580512
ENSMUSG00000105541	1.02856	-1.60656	6.8299	0.0245665	0.583983
ENSMUSG00000021756	0.442807	6.7751	6.15617	0.0245935	0.584021
ENSMUSG00000107556	1.39725	-1.54237	6.1514	0.0246292	0.584196
ENSMUSG00000049612	0.216784	6.75446	6.13777	0.0246795	0.584196
ENSMUSG00000010476	1.8327	1.39954	6.14549	0.0247001	0.584196
ENSMUSG00000106928	-0.516539	1.721	6.13802	0.024711	0.584196
ENSMUSG00000055745	-0.219229	6.12818	6.13293	0.024728	0.584196
ENSMUSG00000074170	0.98613	3.24447	6.13648	0.0247903	0.585066
ENSMUSG00000033985	0.685294	2.52171	6.13335	0.0248217	0.585207
ENSMUSG00000003779	-1.6519	-0.220569	6.1264	0.0248918	0.585758
ENSMUSG00000102553	0.624103	1.0516	6.12127	0.0249015	0.585758
ENSMUSG00000009216	-0.521286	6.62056	6.11683	0.0249886	0.585758
ENSMUSG00000053889	0.929307	-0.818583	6.11045	0.0249958	0.585758
ENSMUSG00000101849	0.865431	-0.971473	6.10661	0.0249971	0.585758
ENSMUSG00000000148	-0.164207	4.79864	6.10621	0.024998	0.585758
ENSMUSG00000028032	0.246711	6.43097	6.10244	0.0250438	0.586218
ENSMUSG00000099227	0.396534	4.75288	6.1073	0.0250854	0.586218
ENSMUSG00000063296	0.464084	3.26917	6.09564	0.0251928	0.586218
ENSMUSG00000018509	-0.201188	3.9744	6.08696	0.0251946	0.586218
ENSMUSG00000008734	0.612052	7.43816	6.09449	0.0252161	0.586218
ENSMUSG00000031139	0.663608	2.88315	6.09404	0.0252207	0.586218
ENSMUSG00000086468	-1.74413	-1.11898	6.0925	0.0252365	0.586218
ENSMUSG00000013523	0.948809	7.23284	6.08882	0.0252743	0.586218
ENSMUSG00000024095	-0.295252	6.19906	6.08531	0.025287	0.586218
ENSMUSG00000097520	0.541384	1.42191	6.08041	0.0252953	0.586218
ENSMUSG00000029167	0.35426	5.81881	6.0865	0.0252981	0.586218
ENSMUSG00000042303	-0.23329	5.67358	6.07343	0.0253339	0.586455
ENSMUSG00000097734	-0.585223	0.19186	6.06511	0.0254199	0.586874
ENSMUSG00000024968	-0.533118	3.00539	6.07424	0.0254245	0.586874
ENSMUSG00000111447	1.0259	0.677181	6.07143	0.0254535	0.586874
ENSMUSG00000063661	-2.61119	0.45694	6.07066	0.0254615	0.586874
ENSMUSG00000031447	0.391456	8.23666	6.06536	0.0255056	0.586874
ENSMUSG00000107504	-0.616792	-0.238907	6.05299	0.0255459	0.586874
ENSMUSG00000020413	0.306967	4.22044	6.05535	0.0255472	0.586874
ENSMUSG00000020099	0.875333	5.73071	6.05984	0.0255738	0.586874
ENSMUSG00000025597	0.969697	4.59689	6.05908	0.0255817	0.586874
ENSMUSG00000048865	0.346642	2.17126	6.04542	0.0256249	0.587036
ENSMUSG00000035621	-0.315122	5.78005	6.05147	0.0256573	0.587036
ENSMUSG00000097075	0.75244	1.62367	6.05106	0.0256654	0.587036
ENSMUSG00000056749	-0.418523	3.02541	6.04097	0.0257207	0.58762
ENSMUSG00000031918	0.463644	5.88112	6.04373	0.0257421	0.58762
ENSMUSG00000112239	0.49555	1.71681	6.03014	0.0258061	0.587896
ENSMUSG00000104586	-1.71765	-1.04827	6.03278	0.0258572	0.587896
ENSMUSG00000111847	0.301242	1.37695	6.01886	0.0259045	0.587896
ENSMUSG00000054469	-0.261044	5.54024	6.01991	0.0259323	0.587896
ENSMUSG00000017858	0.207637	4.90294	6.01389	0.0259572	0.587896
ENSMUSG00000042570	-0.163799	5.22048	6.00991	0.0259994	0.587896
ENSMUSG00000092242	0.616838	2.3118	6.01853	0.026008	0.587896
ENSMUSG00000056515	0.611565	6.46837	6.01842	0.0260091	0.587896
ENSMUSG00000053754	-0.131875	6.98758	6.00591	0.026042	0.587896
ENSMUSG00000028132	-0.365947	5.92808	6.01386	0.0260576	0.587896
ENSMUSG00000045671	-0.288017	6.29267	6.0104	0.0260598	0.587896
ENSMUSG00000078942	0.666294	0.493352	6.00697	0.0260709	0.587896
ENSMUSG00000104569	0.702793	-0.530212	6.00173	0.0260867	0.587896
ENSMUSG00000059005	0.870995	4.47563	6.00387	0.026164	0.589062
ENSMUSG00000023272	-0.267533	4.04338	5.98591	0.0262562	0.58976
ENSMUSG00000028137	-0.355087	7.57314	5.99219	0.0262767	0.58976
ENSMUSG00000080775	-0.222724	4.46747	5.98375	0.0262794	0.58976
ENSMUSG00000047854	0.455342	0.0563392	5.98066	0.0263127	0.58976
ENSMUSG00000099631	-0.33997	0.860938	8.6983	0.0263455	0.58976
ENSMUSG00000052914	0.412376	4.6643	5.98641	0.0263514	0.58976
ENSMUSG00000040234	0.412014	5.91931	5.98293	0.0263888	0.58976
ENSMUSG00000024160	-0.25268	4.09682	5.97256	0.0264003	0.58976
ENSMUSG00000019055	0.67656	4.83721	5.97853	0.0264364	0.589994
ENSMUSG00000002658	-0.145503	5.70418	5.95198	0.0266241	0.593606
ENSMUSG00000110249	-0.68774	4.27433	5.95869	0.026652	0.593652
ENSMUSG00000019039	-0.259179	5.97643	5.9447	0.0267452	0.593911
ENSMUSG00000103722	1.25118	-0.879415	5.94734	0.0267761	0.593911
ENSMUSG00000102543	-0.665125	6.49527	5.94721	0.0267775	0.593911
ENSMUSG00000034912	0.175471	6.08396	5.93682	0.0267904	0.593911
ENSMUSG00000042817	1.12473	3.09845	5.94582	0.0267928	0.593911
ENSMUSG00000006476	-0.467728	7.53088	5.9356	0.0269053	0.595581
ENSMUSG00000006740	0.371861	8.28269	5.93243	0.02692	0.595581
ENSMUSG00000020358	-0.137164	6.87821	5.92174	0.026957	0.595827
ENSMUSG00000025780	0.281631	5.66596	5.91571	0.0270906	0.596572
ENSMUSG00000063049	-0.335483	4.30381	5.91425	0.0271069	0.596572
ENSMUSG00000102428	-1.34966	5.28483	5.91638	0.0271183	0.596572
ENSMUSG00000030330	0.215769	4.91869	5.90613	0.0271307	0.596572
ENSMUSG00000105945	0.829214	0.661131	5.91331	0.0271525	0.596572
ENSMUSG00000085208	0.494241	3.8056	5.90998	0.0271896	0.596572
ENSMUSG00000028461	-0.302451	4.06245	5.89811	0.0272346	0.596572
ENSMUSG00000028614	0.180784	4.45315	5.8955	0.0272498	0.596572
ENSMUSG00000048489	0.986143	0.361523	5.90146	0.027285	0.596572
ENSMUSG00000035203	-0.309398	7.83583	5.89177	0.0273319	0.596572
ENSMUSG00000029265	-0.224114	5.51958	5.88689	0.0273466	0.596572
ENSMUSG00000050447	-0.712796	4.23006	5.88865	0.027429	0.596572
ENSMUSG00000056211	-0.367474	8.1537	5.88627	0.0274364	0.596572
ENSMUSG00000102408	0.695475	-0.961783	7.94497	0.02744	0.596572
ENSMUSG00000067203	1.25364	-0.470597	5.88636	0.0274549	0.596572
ENSMUSG00000051510	-0.321738	6.93779	5.88428	0.0274624	0.596572
ENSMUSG00000025880	0.439944	4.81852	5.88558	0.0274637	0.596572
ENSMUSG00000019989	2.10323	-1.3588	5.88557	0.0274639	0.596572
ENSMUSG00000030079	-0.202385	4.70128	5.87475	0.0274838	0.596572
ENSMUSG00000012889	2.09234	-1.77223	5.87559	0.0275769	0.598028
ENSMUSG00000025487	-0.13237	5.75641	5.85939	0.0276586	0.598725
ENSMUSG00000109122	0.515093	3.01426	5.86714	0.027673	0.598725
ENSMUSG00000021589	0.566137	5.29994	5.85827	0.0277742	0.598725
ENSMUSG00000070394	-0.186419	4.25042	5.8478	0.0277913	0.598725
ENSMUSG00000031562	-0.519952	3.00354	5.8535	0.0278289	0.598725
ENSMUSG00000044556	1.88108	-1.73841	5.84628	0.0279119	0.598725
ENSMUSG00000110644	-0.198988	3.33086	5.83579	0.0279296	0.598725
ENSMUSG00000104263	1.23107	-1.89796	7.33972	0.0279552	0.598725
ENSMUSG00000084544	1.23188	-1.90555	6.3362	0.0279552	0.598725
ENSMUSG00000028107	-0.164311	5.18148	5.8335	0.0279561	0.598725
ENSMUSG00000085704	0.475483	1.04722	5.83339	0.0279574	0.598725
ENSMUSG00000024793	-0.905928	2.7242	5.84075	0.0279756	0.598725
ENSMUSG00000051844	0.966586	-0.377621	5.83738	0.0280024	0.598725
ENSMUSG00000022962	0.164231	5.07756	5.82948	0.0280026	0.598725
ENSMUSG00000096980	0.243814	2.69864	5.827	0.0280313	0.598725
ENSMUSG00000038880	-0.265553	4.67618	5.82497	0.0280686	0.598725
ENSMUSG00000029153	-0.376858	5.77568	5.83226	0.0280737	0.598725
ENSMUSG00000026975	-0.161584	4.34427	5.82171	0.0280927	0.598725
ENSMUSG00000021143	0.645123	7.38029	5.82721	0.0281323	0.598725
ENSMUSG00000037709	0.315071	4.3691	5.82045	0.0281651	0.598725
ENSMUSG00000034792	0.785663	0.527879	5.8187	0.0282231	0.598725
ENSMUSG00000027797	-0.429782	9.58521	5.81788	0.0282246	0.598725
ENSMUSG00000045053	0.896298	2.73063	5.8191	0.0282267	0.598725
ENSMUSG00000087016	1.40817	-1.67254	5.81705	0.0282341	0.598725
ENSMUSG00000082539	0.665848	-0.571097	5.79644	0.0283884	0.601441
ENSMUSG00000111994	1.6086	1.58104	5.78963	0.0285727	0.603678
ENSMUSG00000082329	-0.385951	3.39681	5.78202	0.0286176	0.603678
ENSMUSG00000087301	1.14084	2.06293	5.78402	0.0286391	0.603678
ENSMUSG00000103569	0.75282	-0.734582	5.77396	0.0286543	0.603678
ENSMUSG00000084477	1.20508	-1.82759	5.77229	0.0286899	0.603678
ENSMUSG00000071073	-0.365973	4.79346	5.77896	0.0286991	0.603678
ENSMUSG00000093076	-0.678478	-0.823064	5.76554	0.0287546	0.603678
ENSMUSG00000058325	0.562134	5.25496	5.77214	0.0287804	0.603678
ENSMUSG00000087424	0.513433	0.648834	5.76187	0.0287985	0.603678
ENSMUSG00000021275	-0.23107	6.52237	5.76058	0.0288139	0.603678
ENSMUSG00000016526	-0.981143	3.13156	5.76515	0.0288639	0.603678
ENSMUSG00000029913	0.586043	1.89159	5.7595	0.0289188	0.603678
ENSMUSG00000079681	-0.959793	-0.699716	5.7545	0.0289605	0.603678
ENSMUSG00000061689	-0.328714	7.67885	5.75043	0.0290053	0.603678
ENSMUSG00000028128	0.24756	5.63789	5.74674	0.0290112	0.603678
ENSMUSG00000003161	0.269962	4.91427	5.74677	0.02902	0.603678
ENSMUSG00000049404	1.25646	0.186561	5.75112	0.0290322	0.603678
ENSMUSG00000030057	-0.135992	7.42106	5.74234	0.0290332	0.603678
ENSMUSG00000059486	0.17258	5.92986	5.74056	0.0290547	0.603678
ENSMUSG00000113521	-0.317056	1.65764	5.73976	0.0290644	0.603678
ENSMUSG00000028701	0.194114	4.57293	5.73623	0.0291071	0.603678
ENSMUSG00000105710	0.353153	1.86215	5.73539	0.0291172	0.603678
ENSMUSG00000039275	-0.201874	6.61503	5.73538	0.0291174	0.603678
ENSMUSG00000086815	0.55789	0.662343	5.73481	0.0291242	0.603678
ENSMUSG00000036639	0.449926	1.70129	5.72757	0.0292122	0.604955
ENSMUSG00000018927	0.638876	0.356621	5.72538	0.0292619	0.60519
ENSMUSG00000046516	-0.490245	4.76977	5.72834	0.029308	0.60519
ENSMUSG00000030882	-0.614539	3.74913	5.72688	0.0293257	0.60519
ENSMUSG00000053441	1.96565	-1.36222	5.72504	0.0293482	0.60519
ENSMUSG00000074923	-0.440497	6.43641	5.72447	0.0293552	0.60519
ENSMUSG00000003863	-0.37439	7.38384	5.71841	0.0294292	0.605495
ENSMUSG00000082100	0.333267	6.58259	5.71831	0.0294304	0.605495
ENSMUSG00000051403	-0.248924	6.51274	5.70958	0.0294549	0.605495
ENSMUSG00000020580	-0.303212	7.86224	5.7061	0.0295152	0.605495
ENSMUSG00000041438	-0.245619	4.78296	5.70231	0.0295212	0.605495
ENSMUSG00000008136	-1.05466	3.96202	5.70623	0.0295786	0.605495
ENSMUSG00000030793	0.530894	1.78224	5.70176	0.0295912	0.605495
ENSMUSG00000029060	-0.182126	6.71309	5.69477	0.0296142	0.605495
ENSMUSG00000034853	0.339388	5.63487	5.70081	0.0296453	0.605495
ENSMUSG00000026927	-0.214064	6.62143	5.69061	0.0296657	0.605495
ENSMUSG00000021665	0.385391	6.76407	5.69779	0.0296827	0.605495
ENSMUSG00000044700	-0.291935	6.65898	5.69391	0.0296993	0.605495
ENSMUSG00000041134	0.536111	2.7255	5.69539	0.0297124	0.605495
ENSMUSG00000033107	0.790077	0.00396938	5.68976	0.0297447	0.605617
ENSMUSG00000044533	0.243368	4.96151	5.67728	0.0298346	0.605691
ENSMUSG00000046805	0.519173	4.82011	5.68167	0.0298826	0.605691
ENSMUSG00000084215	-0.469985	2.23137	5.67491	0.0299123	0.605691
ENSMUSG00000031889	-0.249189	5.33479	5.67223	0.0299253	0.605691
ENSMUSG00000001229	-0.186002	6.22086	5.66816	0.0299451	0.605691
ENSMUSG00000033392	0.219593	7.92314	5.66741	0.0299544	0.605691
ENSMUSG00000000753	0.819318	2.78486	5.6681	0.0300521	0.605691
ENSMUSG00000020935	-0.232055	4.85424	5.6543	0.0301191	0.605691
ENSMUSG00000097411	-1.6578	-0.116092	5.65978	0.0301565	0.605691
ENSMUSG00000030337	0.76631	7.22278	5.6565	0.0301978	0.605691
ENSMUSG00000039633	-0.32068	5.04383	5.65449	0.0302147	0.605691
ENSMUSG00000108042	0.517954	0.454705	5.64644	0.0302183	0.605691
ENSMUSG00000031982	-0.29725	2.73489	5.64453	0.0302424	0.605691
ENSMUSG00000041794	-0.391561	5.7347	5.64991	0.0302811	0.605691
ENSMUSG00000026424	0.304079	7.40878	5.64446	0.0303075	0.605691
ENSMUSG00000086970	2.03294	-1.23443	5.64401	0.0303557	0.605691
ENSMUSG00000098112	0.331756	2.50979	5.63472	0.0303668	0.605691
ENSMUSG00000097294	0.61857	1.14886	5.64056	0.0303675	0.605691
ENSMUSG00000022012	-0.338624	5.05484	5.64214	0.0303795	0.605691
ENSMUSG00000021948	0.87405	4.5802	5.6391	0.030418	0.605691
ENSMUSG00000036737	0.324499	6.15155	5.6358	0.03046	0.605691
ENSMUSG00000032637	-0.172256	7.82859	5.62712	0.0304637	0.605691
ENSMUSG00000085718	0.749208	-1.13079	6.52431	0.030501	0.605691
ENSMUSG00000103657	0.897538	-0.731715	5.62839	0.0305059	0.605691
ENSMUSG00000106648	0.884448	-1.05221	5.62266	0.030537	0.605691
ENSMUSG00000021993	-0.192958	4.74493	5.62132	0.0305378	0.605691
ENSMUSG00000067931	-0.196211	4.09646	5.62132	0.0305378	0.605691
ENSMUSG00000041789	1.38213	0.698951	5.62787	0.0305611	0.605691
ENSMUSG00000036949	0.416892	5.83725	5.62775	0.0305626	0.605691
ENSMUSG00000029346	-0.222628	3.27384	5.61805	0.0305797	0.605691
ENSMUSG00000037110	-0.167785	5.21936	5.61579	0.0306087	0.605691
ENSMUSG00000005705	1.56084	-1.01818	5.61806	0.0306867	0.605691
ENSMUSG00000030513	0.587063	4.67453	5.61783	0.0306897	0.605691
ENSMUSG00000052504	-0.724576	2.65153	5.61756	0.0306931	0.605691
ENSMUSG00000050840	0.646244	4.41239	5.61724	0.0306973	0.605691
ENSMUSG00000106943	-1.34899	1.35051	5.61546	0.0307202	0.605691
ENSMUSG00000022761	-0.263477	6.97076	5.60936	0.0307232	0.605691
ENSMUSG00000026824	-0.640945	5.00109	5.60943	0.0307978	0.606258
ENSMUSG00000029676	0.246414	4.46594	5.60057	0.0308048	0.606258
ENSMUSG00000102145	0.242605	2.98825	5.59571	0.0308675	0.606974
ENSMUSG00000076281	1.11696	1.68804	5.60105	0.0309059	0.607209
ENSMUSG00000085262	2.15838	-1.53726	5.59135	0.0310318	0.608368
ENSMUSG00000026889	-0.191748	5.53401	5.58117	0.0310567	0.608368
ENSMUSG00000020577	-0.438796	7.14753	5.58905	0.0310617	0.608368
ENSMUSG00000106427	0.913427	-0.766298	5.58338	0.0310905	0.608368
ENSMUSG00000027900	0.240902	4.56224	5.57806	0.0310972	0.608368
ENSMUSG00000041377	1.74324	0.81232	5.58331	0.0311366	0.60862
ENSMUSG00000030811	-0.258622	6.4083	5.57349	0.0312021	0.608911
ENSMUSG00000056076	-0.132639	6.55123	5.56988	0.0312044	0.608911
ENSMUSG00000027166	0.345571	2.96817	5.5671	0.0312409	0.609105
ENSMUSG00000032977	-0.160764	5.15237	5.55893	0.0313484	0.610449
ENSMUSG00000042272	-0.317385	6.02099	5.56436	0.0313851	0.610449
ENSMUSG00000104901	0.853012	0.581229	5.56403	0.0313895	0.610449
ENSMUSG00000043282	1.38566	-1.4082	5.56178	0.0314192	0.610509
ENSMUSG00000061171	0.56213	0.88516	5.54934	0.0314992	0.610953
ENSMUSG00000030108	0.881367	2.07184	5.55013	0.0315732	0.610953
ENSMUSG00000025355	1.74589	-0.0266049	5.54852	0.0315945	0.610953
ENSMUSG00000022641	0.424393	5.28194	5.5438	0.0316573	0.610953
ENSMUSG00000104704	0.657655	-0.541036	5.53509	0.0316648	0.610953
ENSMUSG00000048787	-0.163737	4.38142	5.53482	0.0316684	0.610953
ENSMUSG00000029570	0.356753	4.53215	5.54224	0.0316781	0.610953
ENSMUSG00000092051	1.97135	-1.2131	5.54006	0.0317071	0.610953
ENSMUSG00000035152	-0.312879	8.4994	5.53112	0.0317501	0.610953
ENSMUSG00000073982	0.970309	4.8349	5.53644	0.0317554	0.610953
ENSMUSG00000025094	1.41796	3.64937	5.53628	0.0317575	0.610953
ENSMUSG00000022680	0.144462	6.72936	5.52789	0.031761	0.610953
ENSMUSG00000048078	-0.328428	7.00375	5.53324	0.0317955	0.611107
ENSMUSG00000114687	-0.407753	2.88764	5.52404	0.0318599	0.611832
ENSMUSG00000107971	-0.768571	-0.794541	5.51339	0.0319558	0.613161
ENSMUSG00000111539	1.49971	-1.81041	5.51677	0.0320062	0.613161
ENSMUSG00000019853	0.566426	1.66564	5.51565	0.0320091	0.613161
ENSMUSG00000029465	-0.259964	6.1099	5.50642	0.0321097	0.613742
ENSMUSG00000055491	-0.194036	4.98553	5.50145	0.0321173	0.613742
ENSMUSG00000029147	-0.170876	6.03268	5.50129	0.0321195	0.613742
ENSMUSG00000030110	1.72721	4.19313	5.50638	0.0321598	0.614001
ENSMUSG00000062234	-0.174437	6.76223	5.49458	0.0322106	0.614105
ENSMUSG00000032494	0.99267	-0.555606	5.50143	0.0322187	0.614105
ENSMUSG00000045667	0.936642	0.994644	5.49818	0.032271	0.614465
ENSMUSG00000018347	-0.243899	3.52273	5.48868	0.032291	0.614465
ENSMUSG00000057596	0.631919	1.23382	5.48911	0.0323773	0.615099
ENSMUSG00000072573	1.88368	-1.99511	5.47987	0.0325213	0.615099
ENSMUSG00000030138	-0.118924	5.71033	5.46689	0.03259	0.615099
ENSMUSG00000021306	0.300288	3.91248	5.46699	0.0326033	0.615099
ENSMUSG00000022528	-0.569786	2.65515	5.47265	0.0326206	0.615099
ENSMUSG00000110722	1.00322	-1.57372	5.4641	0.0326321	0.615099
ENSMUSG00000074793	0.345146	3.16943	5.46397	0.0326374	0.615099
ENSMUSG00000020182	1.26143	4.52215	5.46966	0.0326617	0.615099
ENSMUSG00000025193	-0.317576	1.88233	5.46087	0.0326733	0.615099
ENSMUSG00000047988	0.736549	2.49316	5.46812	0.032683	0.615099
ENSMUSG00000000184	-0.644381	6.42879	5.46593	0.0327132	0.615099
ENSMUSG00000024413	0.549606	6.47283	5.4639	0.0327413	0.615099
ENSMUSG00000026558	-0.225699	4.65857	5.45196	0.0327967	0.615099
ENSMUSG00000019461	-0.248355	3.84913	5.45054	0.0328165	0.615099
ENSMUSG00000084915	0.352439	3.0215	5.45015	0.0328256	0.615099
ENSMUSG00000052534	-0.282643	7.28728	5.45318	0.032831	0.615099
ENSMUSG00000091507	0.516391	-0.2466	6.59711	0.0328385	0.615099
ENSMUSG00000069136	0.933494	-0.480731	5.45541	0.0328415	0.615099
ENSMUSG00000086544	-0.562505	2.32939	5.45546	0.0328583	0.615099
ENSMUSG00000095478	-0.195169	5.08027	5.44743	0.0328597	0.615099
ENSMUSG00000039671	-0.22409	7.05809	5.44553	0.0328863	0.615099
ENSMUSG00000060802	0.289251	5.87902	5.4495	0.0329273	0.615367
ENSMUSG00000044340	0.442905	7.18236	5.4447	0.0330082	0.616377
ENSMUSG00000040170	1.17249	1.36976	5.43815	0.0330997	0.617306
ENSMUSG00000026354	2.18918	-1.31029	5.4373	0.0331117	0.617306
ENSMUSG00000018661	-0.179247	5.80143	5.42739	0.0331402	0.617337
ENSMUSG00000025584	0.993931	4.99484	5.43286	0.0331739	0.617464
ENSMUSG00000029826	0.51458	2.48043	5.42896	0.0332176	0.617778
ENSMUSG00000040483	1.18568	2.34044	5.42551	0.0332773	0.618388
ENSMUSG00000026504	-0.17411	4.65473	5.41513	0.0333131	0.618554
ENSMUSG00000031425	1.27228	11.5587	5.41521	0.0334229	0.620091
ENSMUSG00000014932	0.394678	3.97197	5.40959	0.0335026	0.620421
ENSMUSG00000003644	0.398897	3.99717	5.40396	0.0335828	0.620421
ENSMUSG00000113880	-0.718081	-1.08238	6.41424	0.0335886	0.620421
ENSMUSG00000026917	-0.17418	5.00308	5.39435	0.0336086	0.620421
ENSMUSG00000039630	-0.190014	7.70199	5.39404	0.033613	0.620421
ENSMUSG00000097282	1.57931	-0.596446	5.3995	0.0336463	0.620421
ENSMUSG00000036585	0.558778	6.19788	5.39943	0.0336474	0.620421
ENSMUSG00000043924	0.687034	0.450165	5.39307	0.033699	0.620421
ENSMUSG00000073406	1.66626	-0.174723	5.39556	0.0337027	0.620421
ENSMUSG00000047798	1.68652	-1.40617	5.39346	0.0337327	0.620421
ENSMUSG00000097877	0.555237	3.03348	5.39312	0.0337376	0.620421
ENSMUSG00000011884	0.820437	5.77996	5.38985	0.0337844	0.62044
ENSMUSG00000015016	0.166915	4.54536	5.38152	0.0337926	0.62044
ENSMUSG00000046324	0.418738	6.27491	5.38497	0.0338544	0.620633
ENSMUSG00000037894	-0.269675	5.64102	5.37775	0.033921	0.620633
ENSMUSG00000001280	1.37201	4.31046	5.37852	0.0339473	0.620633
ENSMUSG00000063445	0.681589	4.06728	5.37776	0.0339582	0.620633
ENSMUSG00000027395	-0.20099	4.4932	5.36896	0.0339739	0.620633
ENSMUSG00000071014	-0.169397	5.394	5.36718	0.0339996	0.620633
ENSMUSG00000050520	1.59128	-1.88536	5.37385	0.0340144	0.620633
ENSMUSG00000105304	0.591899	0.448888	5.36541	0.0340414	0.620633
ENSMUSG00000047342	-0.453554	3.77376	5.37168	0.0340461	0.620633
ENSMUSG00000065529	-0.571009	0.229464	5.36179	0.0340777	0.620716
ENSMUSG00000028291	-0.181175	5.68084	5.35883	0.0341207	0.620917
ENSMUSG00000099384	0.464062	-0.00052097	6.87616	0.0341427	0.620917
ENSMUSG00000024479	-0.62952	7.00914	5.36158	0.0341927	0.621091
ENSMUSG00000004988	0.951116	-0.787994	5.35849	0.0342063	0.621091
ENSMUSG00000053279	1.33021	5.60536	5.35222	0.0343291	0.622828
ENSMUSG00000102985	0.557232	0.265377	5.34146	0.0343744	0.623159
ENSMUSG00000051735	0.534704	1.70204	5.34166	0.0344451	0.623257
ENSMUSG00000027434	0.753224	2.41252	5.3421	0.0344773	0.623257
ENSMUSG00000105514	0.455002	0.922242	5.3342	0.0344812	0.623257
ENSMUSG00000001630	-0.312875	4.57282	5.33911	0.0344952	0.623257
ENSMUSG00000024188	-0.423936	6.76726	5.33917	0.0345204	0.623257
ENSMUSG00000099591	1.57544	-1.62629	5.33654	0.0345591	0.623257
ENSMUSG00000062151	0.946399	7.3082	5.33582	0.0345696	0.623257
ENSMUSG00000036580	0.569306	5.67772	5.33383	0.0345991	0.623298
ENSMUSG00000106060	1.57175	-1.59906	5.33047	0.0346486	0.623702
ENSMUSG00000084849	-0.508242	1.45599	5.32213	0.0347022	0.624003
ENSMUSG00000073555	1.16933	-1.50942	5.31863	0.034785	0.624003
ENSMUSG00000105277	0.969133	-1.6293	5.7647	0.0347864	0.624003
ENSMUSG00000009828	0.654381	4.54955	5.31969	0.0348081	0.624003
ENSMUSG00000003119	-0.179199	5.02848	5.31138	0.0348191	0.624003
ENSMUSG00000019975	0.331547	3.49004	5.31212	0.0348329	0.624003
ENSMUSG00000104970	-1.30649	-1.20468	5.31608	0.0348618	0.624003
ENSMUSG00000071714	0.839459	0.445601	5.31443	0.0348863	0.624003
ENSMUSG00000105824	0.859021	-0.837682	5.30825	0.0349096	0.624003
ENSMUSG00000107002	-0.180438	4.70365	5.30137	0.0349685	0.624342
ENSMUSG00000002741	-0.182595	6.36675	5.29931	0.0349993	0.624342
ENSMUSG00000056771	-0.438509	2.45234	5.30251	0.0350101	0.624342
ENSMUSG00000039530	-0.262292	7.45278	5.2935	0.0351051	0.624808
ENSMUSG00000072898	2.13457	-0.451375	5.2988	0.03512	0.624808
ENSMUSG00000027739	0.370778	4.99325	5.29596	0.0351625	0.624808
ENSMUSG00000084755	0.4728	0.01324	6.08279	0.0352466	0.624808
ENSMUSG00000081642	0.209211	2.25183	5.28211	0.035258	0.624808
ENSMUSG00000024873	-0.411168	7.40497	5.28861	0.0352732	0.624808
ENSMUSG00000089476	1.36344	-1.85049	5.28342	0.035312	0.624808
ENSMUSG00000003269	-0.230862	5.88884	5.27941	0.0353235	0.624808
ENSMUSG00000016496	0.696225	1.29254	5.28347	0.0353507	0.624808
ENSMUSG00000092300	-0.522417	0.565485	5.2757	0.0353549	0.624808
ENSMUSG00000028581	0.328265	5.17351	5.28158	0.0353793	0.624808
ENSMUSG00000042305	-0.179301	5.95941	5.27307	0.0353948	0.624808
ENSMUSG00000102875	0.682547	-0.414544	5.27204	0.0354104	0.624808
ENSMUSG00000081034	-0.550608	-0.598573	6.04612	0.0354512	0.624808
ENSMUSG00000031903	-0.214166	4.67057	5.26867	0.0354617	0.624808
ENSMUSG00000026255	0.949659	4.87498	5.27425	0.0354904	0.624808
ENSMUSG00000109555	1.15552	-0.340791	5.27373	0.0354983	0.624808
ENSMUSG00000032959	-0.170898	7.44349	5.26273	0.0355521	0.625276
ENSMUSG00000037257	-0.202045	5.97555	5.25856	0.0356158	0.625435
ENSMUSG00000106204	1.11705	-1.85903	5.25459	0.0356791	0.625435
ENSMUSG00000039205	-0.186716	5.76056	5.25341	0.0356946	0.625435
ENSMUSG00000050953	0.351773	7.97308	5.25863	0.0357152	0.625435
ENSMUSG00000109517	0.66873	0.750805	5.25657	0.035735	0.625435
ENSMUSG00000053025	-1.00533	8.12736	5.25691	0.0357548	0.625435
ENSMUSG00000024982	-0.198285	4.3382	5.24905	0.0357615	0.625435
ENSMUSG00000090210	-0.311629	3.00751	5.24663	0.0357986	0.625435
ENSMUSG00000035024	0.139858	5.32942	5.24615	0.035806	0.625435
ENSMUSG00000041313	-0.323068	5.73399	5.24977	0.0358643	0.625977
ENSMUSG00000030103	-0.488941	6.39651	5.24558	0.0359288	0.626628
ENSMUSG00000025270	1.2802	0.42873	5.24114	0.0359972	0.626804
ENSMUSG00000022724	-0.279741	3.25043	5.23359	0.0359998	0.626804
ENSMUSG00000096764	2.04663	0.114015	5.23962	0.0360207	0.626804
ENSMUSG00000059182	0.306292	4.42539	5.2263	0.0361868	0.629217
ENSMUSG00000000881	-0.345682	7.49598	5.22586	0.0362339	0.629413
ENSMUSG00000054252	0.449707	6.20768	5.22465	0.0362528	0.629413
ENSMUSG00000025739	-0.392766	3.60553	5.218	0.036341	0.62972
ENSMUSG00000025034	-0.184257	6.09598	5.21058	0.0363579	0.62972
ENSMUSG00000022148	0.406124	2.39912	5.2095	0.0363997	0.62972
ENSMUSG00000079711	0.743542	-0.113758	5.21	0.0364284	0.62972
ENSMUSG00000015806	0.707884	7.13036	5.2122	0.036447	0.62972
ENSMUSG00000112411	1.55399	-1.77284	5.20903	0.0364967	0.62972
ENSMUSG00000002831	1.03468	4.22344	5.20772	0.0365172	0.62972
ENSMUSG00000034667	-0.208333	6.69014	5.19832	0.0365502	0.62972
ENSMUSG00000027339	0.607205	6.27076	5.20539	0.0365538	0.62972
ENSMUSG00000081853	0.739242	-1.17294	7.4562	0.0365798	0.62972
ENSMUSG00000020593	0.202104	5.67925	5.19441	0.0366119	0.62972
ENSMUSG00000026496	-0.313025	6.18396	5.20104	0.0366223	0.62972
ENSMUSG00000030307	0.861592	8.19904	5.19823	0.0366666	0.62972
ENSMUSG00000114081	1.29105	-1.81305	5.19506	0.0366718	0.62972
ENSMUSG00000087334	0.593669	0.807971	5.19287	0.0366959	0.62972
ENSMUSG00000021384	0.59636	0.25067	5.18867	0.0367088	0.62972
ENSMUSG00000027199	0.937079	6.229	5.1928	0.0367522	0.629995
ENSMUSG00000025403	-0.164562	4.19043	5.18357	0.0367833	0.630058
ENSMUSG00000035184	-0.885413	4.04308	5.18816	0.0368257	0.630315
ENSMUSG00000021676	-0.925508	4.89726	5.18416	0.0368892	0.63081
ENSMUSG00000022454	-0.480935	8.36763	5.18197	0.0369239	0.63081
ENSMUSG00000026421	0.733794	7.92402	5.18115	0.036937	0.63081
ENSMUSG00000031166	-0.307075	7.81368	5.16864	0.0370917	0.632981
ENSMUSG00000103749	-1.63951	4.04529	5.16398	0.0372112	0.634016
ENSMUSG00000106691	0.620083	0.887411	5.16008	0.0372346	0.634016
ENSMUSG00000056091	-0.381019	6.47784	5.1598	0.0372782	0.634016
ENSMUSG00000039715	-0.212274	4.90042	5.15246	0.0372808	0.634016
ENSMUSG00000087528	-0.437812	2.78378	5.15326	0.0373489	0.634016
ENSMUSG00000038871	0.242852	5.86866	5.15106	0.0373548	0.634016
ENSMUSG00000022023	-0.137486	5.79381	5.14773	0.0373569	0.634016
ENSMUSG00000028480	-0.452477	1.7314	5.14697	0.037389	0.634016
ENSMUSG00000043323	-0.163294	5.87696	5.14504	0.0374005	0.634016
ENSMUSG00000024790	-0.28374	3.18601	5.14028	0.0374775	0.634853
ENSMUSG00000038205	-0.410669	6.0099	5.14454	0.0375244	0.63518
ENSMUSG00000033510	-0.302343	5.07962	5.13626	0.0376476	0.635315
ENSMUSG00000020297	-0.289651	9.53929	5.12866	0.0376664	0.635315
ENSMUSG00000071042	0.703616	4.21558	5.13433	0.0376901	0.635315
ENSMUSG00000043008	1.16779	0.0594008	5.13017	0.037758	0.635315
ENSMUSG00000048109	0.217444	4.5095	5.12266	0.0377644	0.635315
ENSMUSG00000030868	-0.153191	6.16473	5.12022	0.0378043	0.635315
ENSMUSG00000036192	0.308147	4.27594	5.12465	0.0378047	0.635315
ENSMUSG00000078601	-1.19944	-0.935492	5.12649	0.037818	0.635315
ENSMUSG00000020101	0.350194	4.97555	5.12627	0.0378216	0.635315
ENSMUSG00000081792	0.262123	1.60332	5.11847	0.0378329	0.635315
ENSMUSG00000040648	0.31779	5.81551	5.1247	0.0378472	0.635315
ENSMUSG00000104966	1.23167	-1.68244	5.11628	0.0379452	0.635315
ENSMUSG00000039682	0.365088	5.72237	5.11789	0.0379588	0.635315
ENSMUSG00000097357	0.712549	-0.351264	5.11097	0.0379809	0.635315
ENSMUSG00000003435	-0.141888	7.31999	5.10894	0.0379895	0.635315
ENSMUSG00000031644	-0.230176	6.13594	5.10956	0.0380049	0.635315
ENSMUSG00000030036	-0.192432	4.73557	5.10754	0.0380126	0.635315
ENSMUSG00000039904	1.06481	6.72866	5.11356	0.0380299	0.635315
ENSMUSG00000024622	-0.201879	5.73896	5.09619	0.0382001	0.637694
ENSMUSG00000027363	0.150506	6.41983	5.09196	0.0382702	0.638402
ENSMUSG00000024736	-0.426026	7.55805	5.09698	0.0383038	0.638484
ENSMUSG00000041629	-0.162724	5.10863	5.08833	0.0383307	0.638484
ENSMUSG00000000247	-0.549978	4.71952	5.09344	0.0383625	0.638551
ENSMUSG00000002910	0.966448	3.76328	5.08802	0.0384526	0.639261
ENSMUSG00000024502	-0.180567	5.87312	5.08052	0.0384608	0.639261
ENSMUSG00000032560	-0.134135	6.42457	5.07743	0.0385124	0.639657
ENSMUSG00000047146	0.333516	4.50244	5.07839	0.0386074	0.639968
ENSMUSG00000032854	1.22796	6.75184	5.07865	0.0386091	0.639968
ENSMUSG00000035237	0.543809	4.10833	5.07832	0.0386147	0.639968
ENSMUSG00000075268	-0.16173	5.63342	5.06906	0.0386527	0.640015
ENSMUSG00000067872	-0.546488	1.38862	5.07236	0.0386732	0.640015
ENSMUSG00000097051	0.698071	0.34586	5.06973	0.038724	0.640029
ENSMUSG00000107451	0.511458	1.67327	5.06871	0.0387297	0.640029
ENSMUSG00000006519	0.513795	1.85228	5.06717	0.0387624	0.640108
ENSMUSG00000108232	1.15107	-1.57272	5.06301	0.0388285	0.64074
ENSMUSG00000109157	0.389314	2.10565	5.05307	0.0389225	0.641764
ENSMUSG00000108088	1.44483	-1.84308	5.05776	0.0389464	0.641764
ENSMUSG00000041923	-0.530431	6.24752	5.0513	0.03907	0.642717
ENSMUSG00000006390	0.545687	4.46124	5.05091	0.0390766	0.642717
ENSMUSG00000032766	1.02459	3.64588	5.04965	0.039098	0.642717
ENSMUSG00000104479	1.22021	-1.58464	5.04447	0.0391587	0.642717
ENSMUSG00000029716	-0.754706	2.7953	5.04532	0.0391716	0.642717
ENSMUSG00000027357	-0.17658	4.63065	5.03839	0.039172	0.642717
ENSMUSG00000021101	1.94928	-1.71045	5.04341	0.0392041	0.642785
ENSMUSG00000025421	0.220439	6.13336	5.03288	0.0392756	0.643499
ENSMUSG00000038564	-0.167951	6.29017	5.02828	0.0393448	0.644173
ENSMUSG00000069439	0.372029	0.585872	5.0245	0.0394097	0.644486
ENSMUSG00000083019	0.462818	2.21841	5.02822	0.03942	0.644486
ENSMUSG00000021572	0.670917	1.44642	5.02492	0.0395206	0.645205
ENSMUSG00000043753	1.08256	-0.313651	5.02376	0.0395405	0.645205
ENSMUSG00000034648	0.52348	6.28225	5.02331	0.0395482	0.645205
ENSMUSG00000056966	1.03283	6.69076	5.01809	0.0396383	0.646151
ENSMUSG00000030216	-0.149395	6.57018	5.00333	0.0397754	0.646151
ENSMUSG00000036613	-0.235485	5.11486	5.00016	0.0398564	0.646151
ENSMUSG00000064127	-0.255579	6.43939	5.00116	0.0398818	0.646151
ENSMUSG00000087235	0.444247	3.14122	5.0028	0.039903	0.646151
ENSMUSG00000015488	-0.148384	5.61762	4.99385	0.0399403	0.646151
ENSMUSG00000097471	1.19505	-0.854539	4.99943	0.0399617	0.646151
ENSMUSG00000004894	1.20375	5.53812	4.99907	0.0399679	0.646151
ENSMUSG00000114253	0.248458	2.25332	4.98965	0.0400137	0.646151
ENSMUSG00000037419	0.55507	7.15094	4.99555	0.0400293	0.646151
ENSMUSG00000043964	-0.428642	3.70521	4.99222	0.0400875	0.646151
ENSMUSG00000015243	0.365048	6.1237	4.99212	0.0400892	0.646151
ENSMUSG00000019832	0.449521	0.753392	4.98508	0.0400937	0.646151
ENSMUSG00000026277	-0.247307	7.8578	4.98416	0.0401098	0.646151
ENSMUSG00000032593	-0.317701	3.04381	4.98338	0.0401236	0.646151
ENSMUSG00000002109	0.232194	3.65138	4.98245	0.0401398	0.646151
ENSMUSG00000110279	0.467834	0.763304	4.9791	0.0401986	0.646151
ENSMUSG00000088793	-0.871633	-1.51476	5.49247	0.0402176	0.646151
ENSMUSG00000024219	0.338691	5.1934	4.98333	0.0402432	0.646151
ENSMUSG00000030772	-0.815621	6.63596	4.98262	0.0402557	0.646151
ENSMUSG00000093565	0.266417	1.18553	4.97564	0.0402595	0.646151
ENSMUSG00000097325	0.993284	0.0845878	4.98054	0.0402921	0.646151
ENSMUSG00000050721	0.484132	3.15619	4.97924	0.0403151	0.646151
ENSMUSG00000017210	-0.228465	6.80792	4.97187	0.0403337	0.646151
ENSMUSG00000064141	0.60515	0.399909	4.97141	0.0403738	0.646151
ENSMUSG00000048215	-1.89234	-0.0225804	4.97577	0.0403763	0.646151
ENSMUSG00000033157	0.279818	4.26761	4.9696	0.0404067	0.646151
ENSMUSG00000051726	-0.777052	7.00617	4.97304	0.0404243	0.646151
ENSMUSG00000035828	0.428971	5.45808	4.97287	0.0404274	0.646151
ENSMUSG00000001496	1.20558	2.81408	4.96951	0.0404868	0.646151
ENSMUSG00000050854	1.17083	3.11381	4.96879	0.0404994	0.646151
ENSMUSG00000020576	0.367698	5.90423	4.96844	0.0405057	0.646151
ENSMUSG00000032540	0.488812	4.37248	4.96684	0.0405339	0.646153
ENSMUSG00000022255	0.417756	6.09738	4.96398	0.0405846	0.646513
ENSMUSG00000036957	-0.254531	4.55512	4.94998	0.0407366	0.647905
ENSMUSG00000021986	0.227581	6.70578	4.94662	0.040784	0.647905
ENSMUSG00000083670	0.50846	2.46301	4.95267	0.0407857	0.647905
ENSMUSG00000048249	0.233567	6.23197	4.94678	0.0408097	0.647905
ENSMUSG00000053007	0.980458	3.17699	4.95115	0.0408129	0.647905
ENSMUSG00000041073	0.246647	5.88877	4.94425	0.0408861	0.648619
ENSMUSG00000002324	-0.941153	3.20611	4.94264	0.040965	0.64878
ENSMUSG00000103367	1.13177	-1.65187	4.93921	0.0409716	0.64878
ENSMUSG00000105655	0.631795	0.590013	4.93839	0.040997	0.64878
ENSMUSG00000051243	-0.946625	5.94421	4.93851	0.0410391	0.64878
ENSMUSG00000097515	0.627481	0.656361	4.93395	0.0410789	0.64878
ENSMUSG00000034371	-0.218326	3.47575	4.92869	0.0410961	0.64878
ENSMUSG00000022515	-0.124661	5.45289	4.923	0.0411989	0.64878
ENSMUSG00000108372	0.473272	1.63192	4.923	0.0412436	0.64878
ENSMUSG00000030921	0.614639	1.76272	4.92426	0.0412961	0.64878
ENSMUSG00000044636	-0.24948	4.97191	4.91964	0.0413065	0.64878
ENSMUSG00000021391	-2.12918	-1.21734	4.92335	0.0413125	0.64878
ENSMUSG00000003344	-0.282069	6.00023	4.92196	0.0413258	0.64878
ENSMUSG00000033006	0.774113	5.83811	4.92204	0.0413362	0.64878
ENSMUSG00000081992	0.173745	4.25016	4.91531	0.0413382	0.64878
ENSMUSG00000105341	1.49232	-1.70277	4.9208	0.0413587	0.64878
ENSMUSG00000078440	-0.222996	5.52748	4.91507	0.0413644	0.64878
ENSMUSG00000106961	0.903358	0.329074	4.91381	0.0414856	0.64878
ENSMUSG00000033777	0.483117	1.59846	4.90839	0.041514	0.64878
ENSMUSG00000040133	-0.984295	3.51804	4.91098	0.0415371	0.64878
ENSMUSG00000025213	0.710218	1.21061	4.91063	0.0415435	0.64878
ENSMUSG00000079045	1.05655	0.390931	4.90679	0.0416134	0.64878
ENSMUSG00000028836	-0.588541	1.69357	4.90649	0.041619	0.64878
ENSMUSG00000014867	-0.164371	6.17685	4.89896	0.0416363	0.64878
ENSMUSG00000097033	-0.427074	0.539019	4.89889	0.0416376	0.64878
ENSMUSG00000066877	-0.281556	4.14096	4.90071	0.0416378	0.64878
ENSMUSG00000021423	0.484319	3.31401	4.90416	0.0416615	0.64878
ENSMUSG00000074102	-0.167019	5.87279	4.89403	0.0417266	0.64878
ENSMUSG00000035067	0.514561	3.39208	4.89948	0.0417471	0.64878
ENSMUSG00000047797	1.3148	4.12245	4.89914	0.0417534	0.64878
ENSMUSG00000021276	-0.268001	5.12881	4.89638	0.0417636	0.64878
ENSMUSG00000034997	-0.648672	3.99457	4.89706	0.0417916	0.64878
ENSMUSG00000033917	-0.211422	7.05084	4.88984	0.0418036	0.64878
ENSMUSG00000024516	0.265823	5.71943	4.89365	0.0418276	0.64878
ENSMUSG00000049134	1.95343	-0.692593	4.88772	0.0419632	0.650019
ENSMUSG00000078491	1.16252	-1.92714	4.91884	0.042031	0.650019
ENSMUSG00000080741	0.991767	-1.69168	8.1126	0.0420486	0.650019
ENSMUSG00000050063	2.01961	2.76877	4.88221	0.042065	0.650019
ENSMUSG00000032745	-0.148844	6.58074	4.87523	0.0420734	0.650019
ENSMUSG00000017615	-0.181755	5.71346	4.87502	0.0420772	0.650019
ENSMUSG00000029103	-0.235084	7.5586	4.87044	0.0421623	0.650285
ENSMUSG00000006301	0.798388	5.63428	4.87576	0.0421843	0.650285
ENSMUSG00000001082	-0.204453	4.28506	4.86704	0.0422255	0.650285
ENSMUSG00000046215	-0.523611	5.25167	4.87309	0.042234	0.650285
ENSMUSG00000019647	0.603668	5.00255	4.87226	0.0422494	0.650285
ENSMUSG00000003437	-0.173823	5.75414	4.86496	0.0422641	0.650285
ENSMUSG00000113753	-0.179981	2.55311	4.96632	0.0423152	0.650636
ENSMUSG00000038000	-0.235909	5.09818	4.86028	0.0423831	0.650841
ENSMUSG00000021040	0.496283	4.48436	4.86496	0.0423852	0.650841
ENSMUSG00000030268	0.421071	6.84747	4.86259	0.0424294	0.651084
ENSMUSG00000032487	-1.30132	3.02512	4.85953	0.0424865	0.6511
ENSMUSG00000019577	0.689385	4.42185	4.85951	0.0424871	0.6511
ENSMUSG00000074892	0.657511	6.79509	4.85797	0.0425157	0.651105
ENSMUSG00000031781	-0.196623	5.79523	4.84953	0.0425528	0.651239
ENSMUSG00000024965	0.336252	2.20535	4.84777	0.0425858	0.651311
ENSMUSG00000019970	0.882516	7.30994	4.85008	0.0426637	0.651415
ENSMUSG00000041895	0.534141	4.78619	4.84774	0.0427077	0.651415
ENSMUSG00000070284	-0.372373	3.74136	4.84668	0.0427135	0.651415
ENSMUSG00000033192	0.334292	3.7218	4.84306	0.0427473	0.651415
ENSMUSG00000082035	0.145612	3.37551	4.8375	0.0427793	0.651415
ENSMUSG00000108569	1.30343	-0.153955	4.8436	0.0427856	0.651415
ENSMUSG00000021646	0.220593	4.36562	4.83552	0.0428168	0.651415
ENSMUSG00000109154	0.847899	-1.45797	5.57693	0.0428193	0.651415
ENSMUSG00000085791	0.243366	3.01448	4.83363	0.0428526	0.651481
ENSMUSG00000052833	-0.183427	6.31631	4.83216	0.0428804	0.651481
ENSMUSG00000113309	-0.425834	2.51425	4.829	0.0430134	0.65275
ENSMUSG00000047284	-0.129729	6.88961	4.82096	0.0430932	0.65275
ENSMUSG00000035329	-0.148099	5.6091	4.82031	0.0431056	0.65275
ENSMUSG00000049928	-0.585353	1.3021	4.82515	0.0431159	0.65275
ENSMUSG00000022801	0.595134	5.85008	4.82382	0.0431605	0.65275
ENSMUSG00000029727	1.0136	0.78401	4.82291	0.0431778	0.65275
ENSMUSG00000011148	0.911389	4.40658	4.82178	0.0431992	0.65275
ENSMUSG00000035469	0.504547	6.15497	4.82019	0.0432296	0.65275
ENSMUSG00000104756	0.65319	-0.823266	4.81254	0.043254	0.65275
ENSMUSG00000039830	0.688752	5.38735	4.81801	0.0432712	0.65275
ENSMUSG00000025234	-0.119366	6.89862	4.80711	0.043358	0.65275
ENSMUSG00000091007	1.65139	-0.560757	4.81341	0.0433591	0.65275
ENSMUSG00000058729	0.405549	1.75598	4.80561	0.0433867	0.65275
ENSMUSG00000056508	0.43349	0.643087	4.80342	0.0434287	0.65275
ENSMUSG00000040759	0.649438	5.63918	4.8074	0.0434744	0.65275
ENSMUSG00000038828	-0.17639	6.35205	4.80061	0.0434829	0.65275
ENSMUSG00000053198	-0.460439	1.76992	4.80243	0.0434955	0.65275
ENSMUSG00000029093	-0.311529	6.40917	4.8046	0.0435283	0.65275
ENSMUSG00000022443	-0.228997	6.95756	4.79857	0.0435302	0.65275
ENSMUSG00000024570	-0.186963	4.36288	4.79807	0.0435318	0.65275
ENSMUSG00000027428	0.15439	4.86313	4.79036	0.0436806	0.654222
ENSMUSG00000104434	-0.281957	2.08814	4.79004	0.0436869	0.654222
ENSMUSG00000052544	0.544473	4.08342	4.79427	0.0437274	0.65428
ENSMUSG00000072723	1.87529	-1.38042	4.79228	0.043766	0.65428
ENSMUSG00000106024	1.40568	-1.93126	4.78872	0.0438064	0.65428
ENSMUSG00000100130	1.49061	-0.930075	4.78785	0.0438518	0.65428
ENSMUSG00000035283	-0.437076	3.89216	4.78476	0.0439117	0.65428
ENSMUSG00000105203	1.77345	-1.05165	4.78008	0.0440028	0.65428
ENSMUSG00000044502	-0.116519	5.77481	4.7728	0.044022	0.65428
ENSMUSG00000083796	0.476238	-0.310839	6.29665	0.0440329	0.65428
ENSMUSG00000038619	-0.24069	7.90947	4.77223	0.0440333	0.65428
ENSMUSG00000028573	0.399145	3.29493	4.7754	0.0440747	0.65428
ENSMUSG00000019996	0.41796	7.22948	4.77484	0.0441048	0.65428
ENSMUSG00000107370	0.626208	-0.319312	4.76821	0.0441118	0.65428
ENSMUSG00000040435	-0.501688	3.66835	4.7741	0.0441194	0.65428
ENSMUSG00000021238	0.291305	6.40141	4.77391	0.044123	0.65428
ENSMUSG00000026811	-0.297818	6.52214	4.7714	0.0441721	0.65428
ENSMUSG00000047293	1.33068	-1.43023	4.76776	0.0442433	0.65428
ENSMUSG00000111292	0.718242	-0.681022	4.75847	0.0443128	0.65428
ENSMUSG00000035891	0.372622	6.23517	4.76308	0.0443353	0.65428
ENSMUSG00000031714	0.819005	5.62087	4.76221	0.0443524	0.65428
ENSMUSG00000050147	-0.839548	0.558781	4.75838	0.0444276	0.65428
ENSMUSG00000042642	-0.167867	5.09763	4.75095	0.0444512	0.65428
ENSMUSG00000043461	0.893851	0.411272	4.75697	0.0444553	0.65428
ENSMUSG00000114127	0.214774	2.05905	4.75043	0.0444615	0.65428
ENSMUSG00000026377	-0.163828	4.45822	4.75011	0.0444678	0.65428
ENSMUSG00000055945	0.976191	6.20265	4.75149	0.0445636	0.65428
ENSMUSG00000089827	1.76139	-1.30298	4.75129	0.0445675	0.65428
ENSMUSG00000047037	0.259817	6.17127	4.74876	0.0445877	0.65428
ENSMUSG00000073418	0.83504	5.34645	4.74966	0.0445998	0.65428
ENSMUSG00000075318	-0.346301	8.35625	4.74806	0.0446166	0.65428
ENSMUSG00000112474	0.151502	2.98606	4.74205	0.0446273	0.65428
ENSMUSG00000026828	1.67512	-0.630039	4.74823	0.0446281	0.65428
ENSMUSG00000033228	0.180627	6.28971	4.74067	0.0446548	0.65428
ENSMUSG00000072722	0.961299	0.266252	4.74401	0.0447116	0.65428
ENSMUSG00000063875	0.202074	3.17761	4.73603	0.0447469	0.65428
ENSMUSG00000103885	1.81075	-1.09667	4.7409	0.0447733	0.65428
ENSMUSG00000098900	0.962165	-0.410576	4.73835	0.0448242	0.65428
ENSMUSG00000025978	0.291805	5.19645	4.73537	0.0448834	0.65428
ENSMUSG00000031834	-0.244177	5.6809	4.73284	0.0448848	0.65428
ENSMUSG00000017715	-0.157987	6.11901	4.72681	0.044931	0.65428
ENSMUSG00000035614	-0.164523	6.04089	4.72641	0.0449388	0.65428
ENSMUSG00000034022	-0.117268	6.36398	4.72639	0.0449393	0.65428
ENSMUSG00000000605	0.363887	7.21584	4.7313	0.0449647	0.65428
ENSMUSG00000027188	-0.917584	3.24776	4.73031	0.0449845	0.65428
ENSMUSG00000025473	-0.434562	2.57557	4.72754	0.045003	0.65428
ENSMUSG00000067424	0.255277	3.05834	4.72232	0.0450209	0.65428
ENSMUSG00000087298	0.425525	3.00066	4.72625	0.0450491	0.65428
ENSMUSG00000020227	0.834309	0.640811	4.72686	0.0450534	0.65428
ENSMUSG00000029518	-0.158565	6.21314	4.71985	0.0450704	0.65428
ENSMUSG00000031358	0.147647	4.21148	4.7191	0.0450855	0.65428
ENSMUSG00000010025	0.168668	5.79224	4.71658	0.0451361	0.654601
ENSMUSG00000026170	1.28573	2.98393	4.71864	0.0452182	0.655379
ENSMUSG00000020793	-0.536211	0.208378	4.71076	0.0452533	0.655474
ENSMUSG00000024812	0.604105	5.39373	4.713	0.0453318	0.656198
ENSMUSG00000048388	-0.244906	8.39345	4.70348	0.0454003	0.65653
ENSMUSG00000097158	0.503804	0.398448	4.70213	0.0454276	0.65653
ENSMUSG00000102813	1.28337	1.19928	4.70363	0.0455211	0.65653
ENSMUSG00000021070	1.17376	-0.13079	4.70335	0.045527	0.65653
ENSMUSG00000090027	0.716816	-0.375392	4.69925	0.0455317	0.65653
ENSMUSG00000021840	-0.157978	5.4476	4.6923	0.0456273	0.65653
ENSMUSG00000020334	0.417689	3.45052	4.69758	0.045644	0.65653
ENSMUSG00000002221	-0.198916	5.65575	4.69119	0.0456498	0.65653
ENSMUSG00000038324	0.140531	7.36974	4.68729	0.0457293	0.65653
ENSMUSG00000107966	1.0548	-1.54957	4.68996	0.0457416	0.65653
ENSMUSG00000079428	-0.716255	-0.145608	4.6893	0.0457568	0.65653
ENSMUSG00000020486	0.865431	7.23491	4.69114	0.0457749	0.65653
ENSMUSG00000020284	-0.22068	5.02531	4.68395	0.0458033	0.65653
ENSMUSG00000048537	0.736739	7.74484	4.68934	0.0458117	0.65653
ENSMUSG00000024190	-0.437734	4.36501	4.68532	0.0458939	0.65653
ENSMUSG00000027309	0.238227	7.59663	4.6767	0.045946	0.65653
ENSMUSG00000037326	-0.153403	6.31163	4.67597	0.0459611	0.65653
ENSMUSG00000024507	0.247138	5.84445	4.67976	0.0459648	0.65653
ENSMUSG00000021273	-0.182154	6.12768	4.67393	0.0460029	0.65653
ENSMUSG00000097331	-1.03182	0.868389	4.6796	0.0460109	0.65653
ENSMUSG00000103334	-1.55972	-0.0695966	4.67934	0.0460164	0.65653
ENSMUSG00000000827	0.16156	4.90401	4.6727	0.0460282	0.65653
ENSMUSG00000085795	-0.344644	4.50567	4.67801	0.0460436	0.65653
ENSMUSG00000060924	-0.364162	6.61642	4.67788	0.0460463	0.65653
ENSMUSG00000027598	0.205213	6.31673	4.67073	0.0460688	0.65653
ENSMUSG00000106103	0.595737	0.0481667	4.66819	0.046128	0.656967
ENSMUSG00000026466	0.295089	5.4946	4.67205	0.0461661	0.657074
ENSMUSG00000087055	0.5117	0.147498	4.66334	0.0462211	0.657074
ENSMUSG00000029121	-0.320146	7.37994	4.66937	0.0462213	0.657074
ENSMUSG00000002393	-0.253916	4.3754	4.66189	0.0462724	0.657394
ENSMUSG00000101431	0.390267	3.86982	4.66511	0.0463092	0.65751
ENSMUSG00000041592	-0.678896	5.17508	4.66309	0.046351	0.657555
ENSMUSG00000022548	1.06042	7.154	4.66183	0.0463771	0.657555
ENSMUSG00000107610	0.974194	-0.825584	4.66027	0.0463982	0.657555
ENSMUSG00000083518	0.703521	-0.990395	4.65237	0.0464486	0.657829
ENSMUSG00000037465	-0.638211	4.66703	4.65712	0.0464747	0.657829
ENSMUSG00000060733	0.504125	5.03044	4.65471	0.0465247	0.658131
ENSMUSG00000109379	0.440258	0.397357	4.64603	0.0465806	0.658377
ENSMUSG00000045031	-0.375441	2.83194	4.64762	0.0465994	0.658377
ENSMUSG00000024621	0.315411	6.70934	4.64672	0.0466912	0.659269
ENSMUSG00000044006	-0.60483	0.450442	4.64119	0.0467465	0.659369
ENSMUSG00000104427	0.976047	-1.50644	4.63979	0.0467556	0.659369
ENSMUSG00000000743	-0.184004	6.38281	4.63584	0.0467936	0.659499
ENSMUSG00000022500	0.983384	4.70484	4.63712	0.0468919	0.660406
ENSMUSG00000017776	-0.11035	7.18455	4.6289	0.0469394	0.660406
ENSMUSG00000052406	-0.158817	5.50546	4.62867	0.0469441	0.660406
ENSMUSG00000030816	-0.169684	6.12975	4.62614	0.0469974	0.660752
ENSMUSG00000024277	0.812057	7.73626	4.6278	0.0470877	0.660773
ENSMUSG00000113055	0.913461	-0.846775	4.62551	0.0471086	0.660773
ENSMUSG00000027978	-1.5317	3.14992	4.62597	0.0471263	0.660773
ENSMUSG00000030086	-0.23871	5.28984	4.62149	0.0471606	0.660773
ENSMUSG00000058126	-0.209345	5.56633	4.61795	0.0471784	0.660773
ENSMUSG00000056938	-0.273034	4.53749	4.61674	0.0472676	0.660773
ENSMUSG00000009112	-0.135368	5.7832	4.61278	0.0472799	0.660773
ENSMUSG00000001506	0.987316	3.41477	4.61693	0.0473174	0.660773
ENSMUSG00000018727	-0.653668	0.564642	4.61495	0.0473332	0.660773
ENSMUSG00000026904	-0.44512	7.80563	4.61317	0.0473973	0.660773
ENSMUSG00000023087	-0.225008	5.97811	4.60685	0.047453	0.660773
ENSMUSG00000024737	0.806309	0.179646	4.61047	0.0474545	0.660773
ENSMUSG00000040479	-0.591676	8.28521	4.61002	0.0474641	0.660773
ENSMUSG00000032997	-0.284992	6.1792	4.60773	0.0475128	0.660773
ENSMUSG00000038102	-0.114574	6.51665	4.59979	0.0475564	0.660773
ENSMUSG00000105802	0.246439	1.89604	4.59955	0.0475616	0.660773
ENSMUSG00000074220	0.323849	3.54113	4.60053	0.0475961	0.660773
ENSMUSG00000084843	1.91204	-0.318271	4.60256	0.047623	0.660773
ENSMUSG00000112168	1.45918	1.127	4.60006	0.0476765	0.660773
ENSMUSG00000095168	-0.962405	-1.71249	5.89458	0.0476992	0.660773
ENSMUSG00000005514	-0.156156	6.0657	4.59303	0.0477011	0.660773
ENSMUSG00000027695	0.587892	4.04811	4.59482	0.0477887	0.660773
ENSMUSG00000069372	1.73378	1.54977	4.59357	0.0478155	0.660773
ENSMUSG00000002332	0.194721	5.50811	4.58514	0.0478705	0.660773
ENSMUSG00000095334	1.22906	3.81877	4.58814	0.0479319	0.660773
ENSMUSG00000029096	0.677892	2.31222	4.58694	0.0479578	0.660773
ENSMUSG00000104728	0.900258	-0.745034	4.5809	0.0480641	0.660773
ENSMUSG00000045636	0.510613	5.98029	4.58081	0.04809	0.660773
ENSMUSG00000062991	0.367298	3.7346	4.57939	0.0481085	0.660773
ENSMUSG00000088947	-0.698972	-0.517359	4.57329	0.0481526	0.660773
ENSMUSG00000056124	-0.254562	7.49505	4.5723	0.0481858	0.660773
ENSMUSG00000032523	0.988848	2.64077	4.57596	0.0481949	0.660773
ENSMUSG00000018648	-0.627159	4.50129	4.57085	0.0483055	0.660773
ENSMUSG00000106717	0.583476	0.358999	4.56672	0.0483091	0.660773
ENSMUSG00000041408	0.223074	5.77874	4.56701	0.0483092	0.660773
ENSMUSG00000056050	-0.129231	6.48972	4.56388	0.0483306	0.660773
ENSMUSG00000030374	-0.215959	7.18289	4.56261	0.0483583	0.660773
ENSMUSG00000003814	-0.161408	8.32201	4.56182	0.0483755	0.660773
ENSMUSG00000020961	0.412764	5.53462	4.56582	0.0484149	0.660773
ENSMUSG00000023909	0.318504	5.87003	4.56513	0.0484299	0.660773
ENSMUSG00000003402	-0.104961	6.35665	4.55772	0.048465	0.660773
ENSMUSG00000049521	0.814641	4.2856	4.56237	0.04849	0.660773
ENSMUSG00000031445	-0.39038	3.79291	4.56111	0.0485175	0.660773
ENSMUSG00000030518	-0.582441	6.08936	4.55984	0.0485453	0.660773
ENSMUSG00000038663	1.19155	-1.17077	4.55972	0.0485479	0.660773
ENSMUSG00000071176	0.832083	6.4146	4.55942	0.0485543	0.660773
ENSMUSG00000087639	1.70071	-1.49296	4.55764	0.0485934	0.660773
ENSMUSG00000036905	0.363597	5.43328	4.55591	0.0486311	0.660773
ENSMUSG00000032322	-1.2559	0.575311	4.55529	0.0486448	0.660773
ENSMUSG00000015127	-0.168522	5.12633	4.54942	0.0486467	0.660773
ENSMUSG00000020774	1.25316	4.78915	4.55385	0.0486763	0.660773
ENSMUSG00000028630	-0.690244	5.77439	4.55368	0.04868	0.660773
ENSMUSG00000020263	0.265756	6.71392	4.55093	0.0487107	0.660773
ENSMUSG00000006362	-0.64563	4.94668	4.55198	0.0487172	0.660773
ENSMUSG00000024393	-0.142404	9.09716	4.54501	0.0487435	0.660773
ENSMUSG00000025132	-0.132645	7.97287	4.54425	0.0487602	0.660773
ENSMUSG00000113585	0.714158	0.128905	4.54462	0.048851	0.660773
ENSMUSG00000030897	0.415095	0.301146	4.53823	0.0488926	0.660773
ENSMUSG00000040620	-0.33295	5.67945	4.54334	0.0489069	0.660773
ENSMUSG00000024360	-0.116057	6.50997	4.53618	0.048938	0.660773
ENSMUSG00000001558	0.63935	-0.155893	4.53529	0.0489801	0.660773
ENSMUSG00000089694	-0.407966	0.949111	4.53387	0.048989	0.660773
ENSMUSG00000045952	0.611883	-0.737023	5.75116	0.0489947	0.660773
ENSMUSG00000022521	-0.129923	6.51096	4.53336	0.0490002	0.660773
ENSMUSG00000108571	0.613783	-0.862353	4.53324	0.0490029	0.660773
ENSMUSG00000085884	1.29558	-0.840225	4.53716	0.0490433	0.660773
ENSMUSG00000082926	0.179306	4.29036	4.53096	0.0490535	0.660773
ENSMUSG00000112748	-0.543208	-0.549857	4.52856	0.0491066	0.660773
ENSMUSG00000040354	-0.157285	5.79336	4.52812	0.0491164	0.660773
ENSMUSG00000004929	-0.207084	5.38669	4.52667	0.0491528	0.660773
ENSMUSG00000044786	0.472705	2.21222	4.52965	0.0491842	0.660773
ENSMUSG00000024137	-0.15544	5.14259	4.52456	0.0491954	0.660773
ENSMUSG00000072571	0.912673	-0.445663	4.53016	0.0491981	0.660773
ENSMUSG00000031723	-0.316063	3.60107	4.52569	0.0492238	0.660773
ENSMUSG00000056130	0.742029	-0.783938	4.52302	0.0492556	0.660773
ENSMUSG00000026826	-1.82365	5.09643	4.52719	0.0492641	0.660773
ENSMUSG00000026958	-0.14282	4.78816	4.52133	0.0492671	0.660773
ENSMUSG00000045038	-0.416589	8.6075	4.52699	0.0492686	0.660773
ENSMUSG00000097706	-1.63925	-0.829022	4.52685	0.0492717	0.660773
ENSMUSG00000039577	-0.357135	4.58908	4.52424	0.0493296	0.660773
ENSMUSG00000097484	1.2708	-1.82202	4.52026	0.0493887	0.660773
ENSMUSG00000076439	1.17339	6.58413	4.51754	0.0494789	0.660773
ENSMUSG00000049721	0.784831	3.85783	4.51751	0.0494796	0.660773
ENSMUSG00000015947	0.541676	1.45881	4.51637	0.0494798	0.660773
ENSMUSG00000111219	1.04806	0.921964	4.51678	0.0494958	0.660773
ENSMUSG00000021217	-0.685223	3.6505	4.51666	0.0494986	0.660773
ENSMUSG00000026721	-0.270552	7.23477	4.5146	0.0494998	0.660773
ENSMUSG00000100534	1.43985	-1.39294	4.51464	0.0495437	0.660976
ENSMUSG00000085837	-1.30978	0.973695	4.51048	0.0496367	0.661666
ENSMUSG00000006782	0.993922	9.00404	4.50975	0.049653	0.661666
ENSMUSG00000029309	0.382669	10.7155	4.50471	0.0497166	0.66183
ENSMUSG00000035215	-0.193238	3.64503	4.50096	0.0497229	0.66183
ENSMUSG00000037712	0.236098	6.50026	4.50173	0.0497651	0.662009
ENSMUSG00000021798	0.316017	3.9583	4.4997	0.0498349	0.662311
ENSMUSG00000074355	0.865078	1.57219	4.50116	0.0498461	0.662311
ENSMUSG00000038485	-0.254999	7.0939	4.49627	0.049898	0.662311
ENSMUSG00000106962	1.09071	-1.46324	4.49731	0.0499031	0.662311
ENSMUSG00000025145	-0.162044	6.4103	4.48918	0.0499888	0.662818
ENSMUSG00000046897	0.235248	6.65013	4.49022	0.0500184	0.662818
ENSMUSG00000105550	1.54435	-1.9873	4.4931	0.0500278	0.662818
ENSMUSG00000059891	-1.87224	-1.77315	4.49158	0.0500623	0.662892
ENSMUSG00000021485	-0.839797	0.180316	4.48467	0.0502188	0.663372
ENSMUSG00000098006	1.44867	-2.03443	4.48311	0.050226	0.663372
ENSMUSG00000038168	-1.01484	1.70978	4.48392	0.0502359	0.663372
ENSMUSG00000106038	-0.403037	1.14254	4.47814	0.0502394	0.663372
ENSMUSG00000111291	-0.362871	3.42357	4.48226	0.050244	0.663372
ENSMUSG00000031536	-0.149765	5.65334	4.47607	0.0502866	0.663372
ENSMUSG00000038495	0.729088	6.42758	4.48108	0.0503005	0.663372
ENSMUSG00000098274	0.127316	6.21961	4.47178	0.0503844	0.663806
ENSMUSG00000035890	-0.187744	5.58769	4.47051	0.0504135	0.663806
ENSMUSG00000020411	1.12977	2.63029	4.47583	0.05042	0.663806
ENSMUSG00000089707	0.471133	1.53509	4.46897	0.0505082	0.664003
ENSMUSG00000075284	0.585982	4.35963	4.47182	0.0505115	0.664003
ENSMUSG00000020902	0.504008	3.94855	4.47075	0.0505361	0.664003
ENSMUSG00000029366	-0.201854	4.42467	4.46322	0.0505806	0.664003
ENSMUSG00000021830	0.215818	6.62174	4.46286	0.050602	0.664003
ENSMUSG00000029055	-0.732704	6.34319	4.4676	0.0506083	0.664003
ENSMUSG00000085782	0.462665	2.72565	4.46484	0.0506715	0.664174
ENSMUSG00000025737	-0.229582	4.53303	4.45636	0.0507382	0.664174
ENSMUSG00000053801	-0.254277	3.925	4.45488	0.0507722	0.664174
ENSMUSG00000036398	-0.14344	5.52521	4.4545	0.0507811	0.664174
ENSMUSG00000101586	-0.386493	0.882133	4.45438	0.0507838	0.664174
ENSMUSG00000060969	1.36241	0.41243	4.45948	0.0507947	0.664174
ENSMUSG00000027882	0.620712	4.75299	4.45586	0.050878	0.664883
ENSMUSG00000030745	0.467133	0.494297	4.4473	0.0509472	0.664883
ENSMUSG00000030465	-0.406027	9.06512	4.45238	0.0509584	0.664883
ENSMUSG00000025040	0.211959	5.52648	4.44686	0.0509802	0.664883
ENSMUSG00000114605	1.10473	-0.96954	4.44943	0.0510266	0.664883
ENSMUSG00000060716	1.0689	6.36694	4.44936	0.0510282	0.664883
ENSMUSG00000058818	1.56842	-1.61398	4.44832	0.0510521	0.664883
ENSMUSG00000024792	-0.157035	4.1102	4.44156	0.0510803	0.664883
ENSMUSG00000109695	0.74384	0.663709	4.44337	0.0511669	0.665633
ENSMUSG00000015966	1.00613	1.37385	4.44188	0.0512015	0.665668
ENSMUSG00000109235	1.65198	-0.831281	4.43765	0.0512999	0.665668
ENSMUSG00000090965	1.37876	-1.28394	4.43696	0.0513159	0.665668
ENSMUSG00000050697	0.141147	5.48496	4.42562	0.051452	0.665668
ENSMUSG00000036098	1.04957	6.56543	4.4296	0.0514877	0.665668
ENSMUSG00000021375	0.475501	5.75106	4.42394	0.0516203	0.665668
ENSMUSG00000022240	-0.281046	7.52242	4.42072	0.0516513	0.665668
ENSMUSG00000052234	2.07263	-1.01261	4.42244	0.0516553	0.665668
ENSMUSG00000109199	1.04538	-1.88009	4.6935	0.0517233	0.665668
ENSMUSG00000111209	1.05537	-1.88306	5.53009	0.0517233	0.665668
ENSMUSG00000087268	1.71687	-1.82588	4.41934	0.0517281	0.665668
ENSMUSG00000105836	1.23942	-1.50753	4.41925	0.0517303	0.665668
ENSMUSG00000021221	0.503288	1.74693	4.41518	0.0517978	0.665668
ENSMUSG00000061436	0.538904	6.56404	4.41634	0.0517988	0.665668
ENSMUSG00000106178	0.851342	-1.50871	5.55172	0.0518091	0.665668
ENSMUSG00000035086	-0.237118	6.19251	4.41311	0.0518212	0.665668
ENSMUSG00000101970	0.290064	3.54587	4.41044	0.0518237	0.665668
ENSMUSG00000006464	-0.220286	5.9885	4.41036	0.0518588	0.665668
ENSMUSG00000114575	-1.48824	-0.707335	4.41332	0.0518699	0.665668
ENSMUSG00000028889	-0.171922	4.10065	4.40672	0.0518965	0.665668
ENSMUSG00000095362	0.186937	3.13071	4.40279	0.0519896	0.665668
ENSMUSG00000001120	-0.244175	5.41558	4.4063	0.051991	0.665668
ENSMUSG00000040034	0.289262	1.78181	4.40231	0.052001	0.665668
ENSMUSG00000097545	-0.310779	7.95976	4.40469	0.0520481	0.665668
ENSMUSG00000110234	1.17823	2.12649	4.40413	0.0520872	0.665668
ENSMUSG00000015149	0.339559	6.91593	4.4041	0.0520878	0.665668
ENSMUSG00000029009	-0.431515	5.2887	4.40367	0.0520979	0.665668
ENSMUSG00000041797	0.45535	3.36995	4.40259	0.0521235	0.665668
ENSMUSG00000038646	-0.11354	5.00261	4.39647	0.0521395	0.665668
ENSMUSG00000024186	-0.498472	5.46026	4.4018	0.0521423	0.665668
ENSMUSG00000065600	1.25317	-1.6466	4.40101	0.0521498	0.665668
ENSMUSG00000041607	1.09927	9.55034	4.39968	0.0521926	0.665668
ENSMUSG00000094534	1.07411	-1.88336	4.39487	0.052199	0.665668
ENSMUSG00000030982	0.162513	5.86156	4.39368	0.0522059	0.665668
ENSMUSG00000097899	0.739769	-0.0630032	4.39787	0.0522071	0.665668
ENSMUSG00000078439	-0.640336	0.335163	4.39698	0.0522121	0.665668
ENSMUSG00000105954	0.94949	-1.51237	4.39213	0.0522818	0.665996
ENSMUSG00000097240	0.44809	0.0416223	4.38991	0.0522958	0.665996
ENSMUSG00000097180	-0.425692	0.55736	4.38853	0.0523286	0.666045
ENSMUSG00000026069	1.32207	-1.6464	4.39089	0.0524019	0.66661
ENSMUSG00000039615	-0.164346	6.45093	4.38165	0.0524933	0.666916
ENSMUSG00000041481	-1.92344	0.0100013	4.38631	0.0525113	0.666916
ENSMUSG00000109501	0.783452	0.756997	4.38375	0.0525725	0.666916
ENSMUSG00000105981	0.430355	1.48565	4.37896	0.0525749	0.666916
ENSMUSG00000020776	-0.15973	6.62095	4.37645	0.0526181	0.666916
ENSMUSG00000027540	-0.195059	5.85195	4.37632	0.0526211	0.666916
ENSMUSG00000040410	0.264951	4.18697	4.37759	0.0526291	0.666916
ENSMUSG00000044734	1.26367	3.77234	4.37634	0.0527504	0.668085
ENSMUSG00000003411	-0.371341	5.32669	4.37323	0.0528252	0.668325
ENSMUSG00000000561	-0.488965	4.96575	4.37313	0.0528276	0.668325
ENSMUSG00000102899	0.445929	0.629614	4.36624	0.0528641	0.66842
ENSMUSG00000020811	0.397052	6.53552	4.36941	0.0529173	0.668516
ENSMUSG00000031385	0.926728	5.98332	4.36802	0.0529508	0.668516
ENSMUSG00000029470	0.417468	3.37946	4.36769	0.0529589	0.668516
ENSMUSG00000026204	-0.314178	9.33688	4.36195	0.0530217	0.668626
ENSMUSG00000019256	-0.348564	3.11632	4.36189	0.053034	0.668626
ENSMUSG00000063684	0.350158	4.4528	4.36372	0.0530549	0.668626
ENSMUSG00000074886	-0.184209	5.45759	4.35669	0.0530952	0.668767
ENSMUSG00000014846	0.607327	5.80959	4.35933	0.0531613	0.669233
ENSMUSG00000021670	-0.377793	6.67832	4.35694	0.0532193	0.669596
ENSMUSG00000110523	-1.07513	4.07137	4.35337	0.0533062	0.670322
ENSMUSG00000020185	-1.502	-1.29681	4.35137	0.0533549	0.670442
ENSMUSG00000029076	-0.359747	7.55414	4.34794	0.0534384	0.670442
ENSMUSG00000057762	-0.607409	0.342256	4.3443	0.0534687	0.670442
ENSMUSG00000034345	-0.151364	5.67543	4.34098	0.0534783	0.670442
ENSMUSG00000025395	0.352697	2.61948	4.34054	0.0535121	0.670442
ENSMUSG00000020475	-0.724617	2.1429	4.3438	0.0535396	0.670442
ENSMUSG00000022194	-0.23982	6.68293	4.34006	0.0535719	0.670442
ENSMUSG00000039130	-0.161519	4.28752	4.33686	0.0535794	0.670442
ENSMUSG00000051335	-0.448051	6.65519	4.34022	0.0536273	0.670442
ENSMUSG00000090213	0.351071	5.35696	4.34011	0.0536301	0.670442
ENSMUSG00000029640	-0.179235	6.08252	4.33453	0.0536365	0.670442
ENSMUSG00000022463	-0.181477	7.72755	4.32881	0.0537774	0.671564
ENSMUSG00000020181	-0.527115	6.1944	4.33381	0.0537847	0.671564
ENSMUSG00000026830	1.18873	6.82012	4.33262	0.0538141	0.671566
ENSMUSG00000042608	-0.330878	5.46197	4.33094	0.0538555	0.671718
ENSMUSG00000020409	0.173963	5.91611	4.32118	0.0539656	0.672269
ENSMUSG00000062591	0.416877	9.28236	4.32622	0.0539718	0.672269
ENSMUSG00000035896	0.888571	-0.131551	4.32488	0.0540049	0.672269
ENSMUSG00000009741	-0.154501	6.30787	4.31912	0.0540166	0.672269
ENSMUSG00000032171	-0.178476	5.94418	4.31701	0.0540691	0.672558
ENSMUSG00000051439	0.554124	1.33299	4.31893	0.0541352	0.673016
ENSMUSG00000057696	0.243068	2.26283	4.31314	0.0541652	0.673024
ENSMUSG00000114133	-0.137769	4.91399	4.3108	0.0542233	0.673361
ENSMUSG00000040712	-0.298702	7.67336	4.31358	0.0542625	0.673361
ENSMUSG00000026473	0.314812	10.0244	4.30534	0.0543872	0.673361
ENSMUSG00000085913	0.52214	1.74239	4.30884	0.0543877	0.673361
ENSMUSG00000048967	-0.32429	2.73296	4.30362	0.0544024	0.673361
ENSMUSG00000073910	1.08873	3.13687	4.30759	0.0544341	0.673361
ENSMUSG00000026586	0.383951	3.2583	4.30491	0.0544836	0.673361
ENSMUSG00000103821	0.431338	0.547421	4.29978	0.0544982	0.673361
ENSMUSG00000034818	-0.367457	8.20954	4.30443	0.0545129	0.673361
ENSMUSG00000040188	0.189419	4.80439	4.29759	0.0545531	0.673361
ENSMUSG00000029547	-0.126695	7.01337	4.29586	0.0545966	0.673361
ENSMUSG00000007721	-0.213802	5.51078	4.29671	0.0546112	0.673361
ENSMUSG00000103492	-0.986198	-0.521842	4.30004	0.0546228	0.673361
ENSMUSG00000066456	-0.236664	4.74318	4.29589	0.0546377	0.673361
ENSMUSG00000059842	-0.304856	3.32119	4.29109	0.0547395	0.673361
ENSMUSG00000046410	0.280617	2.76747	4.28949	0.0547567	0.673361
ENSMUSG00000028081	0.153001	6.52535	4.28653	0.0548312	0.673361
ENSMUSG00000104494	0.977274	1.97224	4.29085	0.0548537	0.673361
ENSMUSG00000074466	0.716947	1.02578	4.29039	0.0548652	0.673361
ENSMUSG00000071076	-0.134301	5.84887	4.28396	0.054896	0.673361
ENSMUSG00000022634	-0.205451	6.14611	4.28452	0.0548985	0.673361
ENSMUSG00000109284	0.576358	-0.0985961	4.2837	0.0549025	0.673361
ENSMUSG00000110768	-0.168739	3.58674	4.28265	0.0549292	0.673361
ENSMUSG00000030720	0.192451	4.0661	4.28213	0.0549421	0.673361
ENSMUSG00000021156	-0.174108	7.75602	4.278	0.0550467	0.673361
ENSMUSG00000038349	0.659935	5.78571	4.28282	0.055056	0.673361
ENSMUSG00000084341	0.937672	-1.77098	4.27735	0.0550633	0.673361
ENSMUSG00000021280	0.812273	0.874884	4.28183	0.0550813	0.673361
ENSMUSG00000032536	-0.208226	7.53248	4.27269	0.0551812	0.673361
ENSMUSG00000100600	-0.675861	3.31824	4.27704	0.0552025	0.673361
ENSMUSG00000037239	-0.402113	6.15569	4.27651	0.0552159	0.673361
ENSMUSG00000004933	-0.317804	7.042	4.27646	0.0552171	0.673361
ENSMUSG00000104496	-0.183273	2.92499	4.27122	0.0552188	0.673361
ENSMUSG00000038178	0.768274	5.37706	4.27589	0.0552316	0.673361
ENSMUSG00000106751	0.896297	-0.898649	4.27462	0.0552365	0.673361
ENSMUSG00000032556	0.778213	2.42601	4.2746	0.0552643	0.673361
ENSMUSG00000082028	0.406297	1.52373	4.26896	0.0552761	0.673361
ENSMUSG00000031805	-0.242792	2.84502	4.2673	0.0553184	0.673519
ENSMUSG00000016206	0.875322	0.683158	4.26854	0.0554185	0.674052
ENSMUSG00000086506	0.548438	-0.322979	4.26257	0.0554391	0.674052
ENSMUSG00000047777	-0.235467	4.26931	4.26214	0.0554502	0.674052
ENSMUSG00000032724	0.411132	3.79595	4.26232	0.0555771	0.675238
ENSMUSG00000111425	0.857759	-1.61448	8.72665	0.05571	0.676447
ENSMUSG00000030867	-0.465133	0.66289	4.251	0.0557355	0.676447
ENSMUSG00000036046	0.384517	8.18176	4.25496	0.0557655	0.676455
ENSMUSG00000031497	0.827176	0.55546	4.25015	0.0558892	0.677194
ENSMUSG00000111443	0.617188	0.702068	4.24828	0.0559164	0.677194
ENSMUSG00000109792	1.04017	1.52621	4.24712	0.0559673	0.677194
ENSMUSG00000027582	-0.22203	6.08151	4.24421	0.0559675	0.677194
ENSMUSG00000036634	1.13179	7.9348	4.24371	0.0560552	0.677194
ENSMUSG00000097707	1.50954	-1.63374	4.24032	0.0561428	0.677194
ENSMUSG00000073680	1.13803	6.75712	4.24008	0.0561488	0.677194
ENSMUSG00000084874	0.311088	0.667107	4.79434	0.056161	0.677194
ENSMUSG00000029592	0.187698	5.68355	4.23177	0.0562321	0.677194
ENSMUSG00000032204	0.489289	0.660701	4.23166	0.0562416	0.677194
ENSMUSG00000031295	-0.164232	5.20566	4.22991	0.0562805	0.677194
ENSMUSG00000044519	0.540885	2.72484	4.23495	0.0562817	0.677194
ENSMUSG00000041115	-0.338383	7.29677	4.23259	0.0563431	0.677194
ENSMUSG00000106682	0.739875	0.452555	4.23167	0.056367	0.677194
ENSMUSG00000110924	-1.63289	-0.577097	4.23086	0.0563881	0.677194
ENSMUSG00000082280	0.391873	0.832931	4.22508	0.0564062	0.677194
ENSMUSG00000021264	-0.0964929	6.44061	4.22455	0.0564199	0.677194
ENSMUSG00000000244	0.7019	-0.633127	4.2252	0.0564374	0.677194
ENSMUSG00000104690	1.65579	-1.27267	4.22864	0.0564456	0.677194
ENSMUSG00000006435	-0.410731	7.40002	4.22827	0.0564553	0.677194
ENSMUSG00000096727	0.663125	0.383596	4.22523	0.0565135	0.677194
ENSMUSG00000114030	0.525996	-0.460353	4.94878	0.0565388	0.677194
ENSMUSG00000105601	0.433531	0.820595	4.21795	0.0565923	0.677194
ENSMUSG00000020674	-0.485224	6.88123	4.22165	0.0566279	0.677194
ENSMUSG00000030701	0.800941	8.04356	4.22129	0.0566375	0.677194
ENSMUSG00000030287	0.219965	4.94561	4.21723	0.0566379	0.677194
ENSMUSG00000038525	-0.178845	4.1279	4.21528	0.0566622	0.677194
ENSMUSG00000006517	-0.317002	3.91242	4.21912	0.0566633	0.677194
ENSMUSG00000106149	0.727274	-0.841439	4.21558	0.0566816	0.677194
ENSMUSG00000030029	0.505447	5.86614	4.21497	0.0568028	0.677194
ENSMUSG00000058715	0.316661	2.63744	4.20984	0.0568048	0.677194
ENSMUSG00000079056	-0.367317	6.45959	4.21448	0.0568155	0.677194
ENSMUSG00000021816	-0.295778	8.10707	4.21191	0.0568399	0.677194
ENSMUSG00000020462	-0.108776	6.3174	4.2083	0.0568453	0.677194
ENSMUSG00000110159	0.346039	1.49506	4.20664	0.0568889	0.677194
ENSMUSG00000029033	-0.334567	6.49105	4.21017	0.0569287	0.677194
ENSMUSG00000085891	-0.411602	0.157348	4.20449	0.0569455	0.677194
ENSMUSG00000093651	-0.357047	2.23809	4.20411	0.0569598	0.677194
ENSMUSG00000019564	-0.327334	3.31152	4.20501	0.0569952	0.677194
ENSMUSG00000031441	0.350418	6.65929	4.20728	0.0570049	0.677194
ENSMUSG00000029438	-0.210759	6.47075	4.20067	0.0570696	0.677345
ENSMUSG00000000120	1.30405	3.3796	4.20381	0.0570961	0.677345
ENSMUSG00000057572	0.232881	3.6617	4.19506	0.0571946	0.677345
ENSMUSG00000113936	-0.180408	3.05304	4.19475	0.0572028	0.677345
ENSMUSG00000053398	0.37419	5.38232	4.199	0.0572233	0.677345
ENSMUSG00000015697	-0.13175	6.13883	4.19351	0.0572357	0.677345
ENSMUSG00000032554	1.14564	8.56236	4.19801	0.0572495	0.677345
ENSMUSG00000060992	-0.133466	6.21182	4.19184	0.0572799	0.677345
ENSMUSG00000050002	0.252202	3.74835	4.19165	0.0572852	0.677345
ENSMUSG00000030788	0.31407	6.07697	4.19564	0.0573122	0.677345
ENSMUSG00000112881	0.830336	-1.36289	4.18918	0.0573693	0.677671
ENSMUSG00000028447	-0.173344	5.83856	4.18223	0.0575357	0.678668
ENSMUSG00000097165	-0.383249	1.31159	4.18202	0.0575413	0.678668
ENSMUSG00000045087	1.07387	4.27776	4.1862	0.0575628	0.678668
ENSMUSG00000021709	0.707364	7.08453	4.18586	0.0575718	0.678668
ENSMUSG00000034807	-0.196892	5.95297	4.17731	0.0576724	0.679396
ENSMUSG00000007207	-0.843404	6.43905	4.18053	0.0577141	0.679396
ENSMUSG00000097347	0.512613	2.72461	4.17693	0.0578103	0.679396
ENSMUSG00000032323	-0.932706	0.93239	4.17692	0.0578105	0.679396
ENSMUSG00000107205	0.575774	-0.187785	4.16804	0.0579155	0.679396
ENSMUSG00000044429	-1.4522	-1.41065	4.17237	0.0579325	0.679396
ENSMUSG00000024440	-1.17452	-1.16493	4.17121	0.0579637	0.679396
ENSMUSG00000104396	0.910747	-0.373357	4.17079	0.0579749	0.679396
ENSMUSG00000044037	0.417245	4.57244	4.17063	0.057979	0.679396
ENSMUSG00000003352	-0.509955	7.4407	4.17005	0.0579947	0.679396
ENSMUSG00000029082	1.46688	-1.81421	4.16945	0.0580107	0.679396
ENSMUSG00000024617	-0.58417	10.3505	4.16885	0.058027	0.679396
ENSMUSG00000078945	0.609385	0.196553	4.16597	0.0580402	0.679396
ENSMUSG00000019883	0.347234	3.01135	4.16548	0.0580473	0.679396
ENSMUSG00000066838	-0.239612	3.83076	4.16095	0.0581064	0.679492
ENSMUSG00000033335	0.250924	5.89604	4.16227	0.0581831	0.679492
ENSMUSG00000112297	-0.29956	0.865544	4.48728	0.0582402	0.679492
ENSMUSG00000033740	0.995604	4.12901	4.15839	0.058309	0.679492
ENSMUSG00000022195	-0.226987	5.66713	4.15513	0.0583413	0.679492
ENSMUSG00000026228	1.52811	-0.971439	4.15685	0.0583505	0.679492
ENSMUSG00000001383	-0.201019	7.11462	4.15166	0.0583575	0.679492
ENSMUSG00000103378	-0.90166	0.645765	4.15577	0.0583798	0.679492
ENSMUSG00000007783	-0.248808	6.85365	4.15285	0.0584128	0.679492
ENSMUSG00000024782	0.309444	6.67487	4.15409	0.0584253	0.679492
ENSMUSG00000038712	0.328663	4.45128	4.15268	0.0584633	0.679492
ENSMUSG00000036995	0.751452	2.70522	4.15204	0.0584807	0.679492
ENSMUSG00000087135	-0.441209	-0.140444	4.14602	0.0585106	0.679492
ENSMUSG00000003345	-0.141151	6.91455	4.14526	0.0585314	0.679492
ENSMUSG00000001930	0.464803	3.90961	4.14861	0.058574	0.679492
ENSMUSG00000061751	-0.453483	8.17409	4.14829	0.0585827	0.679492
ENSMUSG00000020516	-0.111079	5.81871	4.14233	0.058611	0.679492
ENSMUSG00000102803	1.03281	-1.005	4.14703	0.0586169	0.679492
ENSMUSG00000091089	0.60115	0.498558	4.14394	0.0586548	0.679492
ENSMUSG00000096934	-0.59757	0.749696	4.14394	0.0586745	0.679492
ENSMUSG00000040236	-0.153593	5.06197	4.13896	0.0587032	0.679492
ENSMUSG00000087038	-0.416601	2.96688	4.14119	0.0587714	0.679492
ENSMUSG00000102234	0.88768	0.245793	4.1404	0.0587976	0.679492
ENSMUSG00000017291	0.150025	7.87231	4.13548	0.0587982	0.679492
ENSMUSG00000020914	-2.77121	0.756495	4.14026	0.0588014	0.679492
ENSMUSG00000062825	-0.20772	8.19282	4.13453	0.058824	0.679492
ENSMUSG00000026820	-0.146975	4.63793	4.12991	0.0589506	0.679977
ENSMUSG00000020183	1.08208	4.38179	4.13347	0.058987	0.679977
ENSMUSG00000036845	-0.21738	3.90573	4.12829	0.0589951	0.679977
ENSMUSG00000035864	-0.384585	9.91267	4.13258	0.0589981	0.679977
ENSMUSG00000031608	0.28697	4.32174	4.13134	0.059014	0.679977
ENSMUSG00000023010	0.179397	8.15965	4.12512	0.0590824	0.680366
ENSMUSG00000057337	0.747091	2.63205	4.12859	0.0591208	0.680366
ENSMUSG00000020740	-0.357157	6.47808	4.12802	0.0591365	0.680366
[truncated: 20,989 more rows]

## Sheet: Table S3
Canonical IPA analysis: amygdala, brd1 vehicle vs wildtype vehicle for DEGs p<0.01 (CNS only)
Ingenuity Canonical Pathways	-log(p-value)	Ratio	z-score	Molecules
Unfolded protein response	1.97	0.0577		HSPA4,SYVN1,HSPH1
Aldosterone Signaling in Epithelial Cells	1.92	0.0323		HSPA4,HSPH1,PIK3R1,ITPR3,DNAJB5
CXCR4 Signaling	1.87	0.0312	1.342	GNB1,EGR1,PIK3R1,ITPR3,RHOJ
Huntington's Disease Signaling	1.74	0.0253	1	GNB1,HSPA4,ARFIP2,HDAC8,PIK3R1,NGF
VDR/RXR Activation	1.58	0.0411		CXCL10,SPP1,NCOA2
GDNF Family Ligand-Receptor Interactions	1.45	0.0366		PDLIM7,PIK3R1,ITPR3
α-Adrenergic Signaling	1.36	0.0337		GNB1,PHKG2,ITPR3
Gαq Signaling	1.34	0.0261	2	GNB1,PIK3R1,ITPR3,RHOJ
eNOS Signaling	1.3	0.0255		HSPA4,PIK3R1,ITPR3,AQP4
Phosphatidylethanolamine Biosynthesis II	1.17	0.125		PIGF
Calcium-induced T Lymphocyte Apoptosis	1.13	0.0392		ITPR3,NR4A1
Pathogenesis of Multiple Sclerosis	1.12	0.111		CXCL10
Pregnenolone Biosynthesis	1.12	0.111		CYP7B1
Paxillin Signaling	1.09	0.0261		ARFIP2,PIK3R1,GIT2
Cancer Drug Resistance By Drug Efflux	1.07	0.0364		ABCB1,PIK3R1
Eicosanoid Signaling	1.07	0.0364		ABHD3,PTGER1
Histidine Degradation VI	1.07	0.1		CYP7B1
Role of Tissue Factor in Cancer	1.07	0.0254		CTGF,EGR1,PIK3R1
Thrombin Signaling	1.05	0.0209		GNB1,PIK3R1,ITPR3,RHOJ
fMLP Signaling in Neutrophils	1.02	0.0242		GNB1,PIK3R1,ITPR3
CCR3 Signaling in Eosinophils	1.01	0.024		GNB1,PIK3R1,ITPR3
Androgen Signaling	0.979	0.0233		GNB1,HSPA4,NCOA2
Phospholipase C Signaling	0.975	0.0196		GNB1,HDAC8,ITPR3,RHOJ
Ubiquinol-10 Biosynthesis (Eukaryotic)	0.963	0.0769		CYP7B1
Role of NFAT in Cardiac Hypertrophy	0.936	0.019		GNB1,HDAC8,PIK3R1,ITPR3
Role of MAPK Signaling in the Pathogenesis of Influenza	0.91	0.029		CXCL10,ABHD3
EGF Signaling	0.91	0.029		PIK3R1,ITPR3
Role of JAK1 and JAK3 in γc Cytokine Signaling	0.87	0.0274		IL7R,PIK3R1
Glioma Invasiveness Signaling	0.851	0.0267		PIK3R1,RHOJ
DNA damage-induced 14-3-3σ Signaling	0.833	0.0556		RAD1
Tec Kinase Signaling	0.818	0.0196		GNB1,PIK3R1,RHOJ
Colorectal Cancer Metastasis Signaling	0.81	0.0169	1	GNB1,PIK3R1,RHOJ,PTGER1
B Cell Development	0.81	0.0526		IL7R
Signaling by Rho Family GTPases	0.81	0.0169		GNB1,ARFIP2,PIK3R1,RHOJ
IL-7 Signaling Pathway	0.796	0.0247		IL7R,PIK3R1
Antiproliferative Role of Somatostatin Receptor 2	0.788	0.0244		GNB1,PIK3R1
GNRH Signaling	0.783	0.0189		GNB1,EGR1,ITPR3
Neurotrophin/TRK Signaling	0.78	0.0241		PIK3R1,NGF
Glioblastoma Multiforme Signaling	0.777	0.0188		PIK3R1,ITPR3,RHOJ
RhoGDI Signaling	0.777	0.0188		GNB1,ARHGAP5,RHOJ
Protein Ubiquitination Pathway	0.775	0.0164		USP21,HSPA4,HSPH1,DNAJB5
IL-17 Signaling	0.772	0.0238		CXCL10,PIK3R1
Non-Small Cell Lung Cancer Signaling	0.772	0.0238		PIK3R1,ITPR3
Role of Hypercytokinemia/hyperchemokinemia in the Pathogenesis of Influenza	0.77	0.0476		CXCL10
Apelin Cardiac Fibroblast Signaling Pathway	0.77	0.0476		CTGF
Role of NFAT in Regulation of the Immune Response	0.759	0.0184		GNB1,PIK3R1,ITPR3
IL-17A Signaling in Gastric Cells	0.752	0.0455		CXCL10
Protein Kinase A Signaling	0.747	0.0147	0.447	GNB1,DUSP5,PHKG2,PTPRB,ITPR3
Macropinocytosis Signaling	0.742	0.0227		PIK3R1,NGF
DNA Methylation and Transcriptional Repression Signaling	0.719	0.0417		MTA1
CDP-diacylglycerol Biosynthesis I	0.719	0.0417		GPAM
PEDF Signaling	0.706	0.0215		PIK3R1,NGF
Primary Immunodeficiency Signaling	0.703	0.04		IL7R
Endothelin-1 Signaling	0.695	0.017		ABHD3,PIK3R1,ITPR3
Phosphatidylglycerol Biosynthesis II (Non-plastidic)	0.686	0.0385		GPAM
TR/RXR Activation	0.684	0.0208		NCOA2,PIK3R1
Cholecystokinin/Gastrin-mediated Signaling	0.672	0.0204		ITPR3,RHOJ
Sonic Hedgehog Signaling	0.672	0.037		HHIP
Neuroinflammation Signaling Pathway	0.666	0.0148	1	CXCL10,PIK3R1,S100B,NGF
CDK5 Signaling	0.652	0.0198		EGR1,NGF
NRF2-mediated Oxidative Stress Response	0.648	0.0161		PIK3R1,JUNB,DNAJB5
Regulation of the Epithelial-Mesenchymal Transition Pathway	0.648	0.0161		NOTCH3,EGR1,PIK3R1
Natural Killer Cell Signaling	0.646	0.0196		LAIR1,PIK3R1
FAK Signaling	0.638	0.0194		PIK3R1,GIT2
G Protein Signaling Mediated by Tubby	0.633	0.0333		GNB1
SAPK/JNK Signaling	0.633	0.0192		GNB1,PIK3R1
Leukocyte Extravasation Signaling	0.629	0.0158		ARHGAP5,PIK3R1,JAM2
Sperm Motility	0.627	0.019		ABHD3,ITPR3
Nitric Oxide Signaling in the Cardiovascular System	0.627	0.019		PIK3R1,ITPR3
Phagosome Formation	0.627	0.019		PIK3R1,RHOJ
iCOS-iCOSL Signaling in T Helper Cells	0.614	0.0187		PIK3R1,ITPR3
IL-8 Signaling	0.609	0.0154		GNB1,PIK3R1,RHOJ
Interferon Signaling	0.607	0.0312		IFIT3
Neuropathic Pain Signaling In Dorsal Horn Neurons	0.599	0.0182		PIK3R1,ITPR3
Chronic Myeloid Leukemia Signaling	0.599	0.0182		HDAC8,PIK3R1
mTOR Signaling	0.597	0.0152		PIK3R1,RPS21,RHOJ
IGF-1 Signaling	0.592	0.018		CTGF,PIK3R1
Th1 Pathway	0.592	0.018		NOTCH3,PIK3R1
CD28 Signaling in T Helper Cells	0.582	0.0177		PIK3R1,ITPR3
Sphingosine-1-phosphate Signaling	0.582	0.0177		PIK3R1,RHOJ
Telomerase Signaling	0.582	0.0177		HDAC8,PIK3R1
Breast Cancer Regulation by Stathmin1	0.58	0.0149		GNB1,PIK3R1,ITPR3
Notch Signaling	0.575	0.0286		NOTCH3
Integrin Signaling	0.572	0.0147		ARHGAP5,PIK3R1,RHOJ
Gustation Pathway	0.57	0.0174		GNB1,ITPR3
CREB Signaling in Neurons	0.561	0.0145		GNB1,PIK3R1,ITPR3
Phototransduction Pathway	0.554	0.027		GNB1
NGF Signaling	0.55	0.0168		PIK3R1,NGF
PI3K Signaling in B Lymphocytes	0.545	0.0167		PIK3R1,ITPR3
Rac Signaling	0.535	0.0164		ARFIP2,PIK3R1
Role of IL-17F in Allergic Inflammatory Airway Diseases	0.535	0.0256		CXCL10
Triacylglycerol Biosynthesis	0.535	0.0256		GPAM
EIF2 Signaling	0.532	0.014		RPL14,PIK3R1,RPS21
Th2 Pathway	0.521	0.016		NOTCH3,PIK3R1
Endocannabinoid Developing Neuron Pathway	0.521	0.016		GNB1,PIK3R1
Renin-Angiotensin Signaling	0.516	0.0159		PIK3R1,ITPR3
Cardiac Hypertrophy Signaling	0.514	0.0136		GNB1,PIK3R1,RHOJ
Role of p14/p19ARF in Tumor Suppression	0.507	0.0238		PIK3R1
IL-6 Signaling	0.507	0.0156		ABCB1,PIK3R1
Role of Oct4 in Mammalian Embryonic Stem Cell Pluripotency	0.499	0.0233		SPP1
Nur77 Signaling in T Lymphocytes	0.499	0.0233		NR4A1
Granulocyte Adhesion and Diapedesis	0.498	0.0154		CXCL10,CCL28
HMGB1 Signaling	0.493	0.0153		PIK3R1,RHOJ
Corticotropin Releasing Hormone Signaling	0.489	0.0152		ITPR3,NR4A1
P2Y Purigenic Receptor Signaling Pathway	0.489	0.0152		GNB1,PIK3R1
Opioid Signaling Pathway	0.488	0.0132		GNB1,EGR4,ITPR3
Human Embryonic Stem Cell Pluripotency	0.485	0.015		PIK3R1,NGF
IL-9 Signaling	0.483	0.0222		PIK3R1
Thyroid Cancer Signaling	0.483	0.0222		NGF
Agranulocyte Adhesion and Diapedesis	0.481	0.0149		CXCL10,CCL28
Phospholipases	0.475	0.0217		ABHD3
3-phosphoinositide Degradation	0.469	0.0146		DUSP5,MTMR1
Hepatic Cholestasis	0.465	0.0145		ABCB1,CYP7B1
Semaphorin Signaling in Neurons	0.446	0.02		RHOJ
PXR/RXR Activation	0.44	0.0196		ABCB1
Docosahexaenoic Acid (DHA) Signaling	0.44	0.0196		PIK3R1
Hereditary Breast Cancer Signaling	0.433	0.0137		HDAC8,PIK3R1
Cell Cycle Control of Chromosomal Replication	0.433	0.0192		CDC6
Relaxin Signaling	0.415	0.0132		GNB1,PIK3R1
PCP pathway	0.408	0.0179		JUNB
Th1 and Th2 Activation Pathway	0.408	0.0131		NOTCH3,PIK3R1
Role of CHK Proteins in Cell Cycle Checkpoint Control	0.402	0.0175		RAD1
Role of Wnt/GSK-3β Signaling in the Pathogenesis of Influenza	0.402	0.0175		NCOA2
Glutamate Receptor Signaling	0.402	0.0175		GNB1
Apelin Pancreas Signaling Pathway	0.402	0.0175		PIK3R1
Communication between Innate and Adaptive Immune Cells	0.396	0.0172		CXCL10
Regulation of eIF4 and p70S6K Signaling	0.391	0.0127		PIK3R1,RPS21
Ephrin A Signaling	0.39	0.0169		PIK3R1
Actin Nucleation by ARP-WASP Complex	0.385	0.0167		RHOJ
Altered T Cell and B Cell Signaling in Rheumatoid Arthritis	0.38	0.0164		SPP1
Synaptic Long Term Depression	0.375	0.0123		ABHD3,ITPR3
Melanoma Signaling	0.374	0.0161		PIK3R1
Role of PI3K/AKT Signaling in the Pathogenesis of Influenza	0.374	0.0161		PIK3R1
Germ Cell-Sertoli Cell Junction Signaling	0.369	0.0121		PIK3R1,RHOJ
Remodeling of Epithelial Adherens Junctions	0.369	0.0159		CBLL1
Basal Cell Carcinoma Signaling	0.364	0.0156		HHIP
UVB-Induced MAPK Signaling	0.364	0.0156		PIK3R1
GPCR-Mediated Integration of Enteroendocrine Signaling Exemplified by an L Cell	0.364	0.0156		ITPR3
Lymphotoxin β Receptor Signaling	0.359	0.0154		PIK3R1
MSP-RON Signaling Pathway	0.359	0.0154		PIK3R1
B Cell Receptor Signaling	0.357	0.0118		EGR1,PIK3R1
NF-κB Signaling	0.357	0.0118		PIK3R1,NGF
CNTF Signaling	0.354	0.0152		PIK3R1
Role of IL-17A in Arthritis	0.354	0.0152		PIK3R1
Cell Cycle: G1/S Checkpoint Regulation	0.354	0.0152		HDAC8
Production of Nitric Oxide and Reactive Oxygen Species in Macrophages	0.351	0.0117		PIK3R1,RHOJ
Caveolar-mediated Endocytosis Signaling	0.349	0.0149		CD48
ERK5 Signaling	0.349	0.0149		NGF
Ephrin B Signaling	0.335	0.0143		GNB1
SPINK1 General Cancer Pathway	0.335	0.0143		PIK3R1
3-phosphoinositide Biosynthesis	0.334	0.0113		DUSP5,PIK3R1
Thrombopoietin Signaling	0.331	0.0141		PIK3R1
Endometrial Cancer Signaling	0.331	0.0141		PIK3R1
IL-2 Signaling	0.331	0.0141		PIK3R1
ILK Signaling	0.329	0.0112		PIK3R1,RHOJ
IL-17A Signaling in Airway Cells	0.326	0.0139		PIK3R1
Calcium Signaling	0.326	0.0111		HDAC8,ITPR3
Dopamine Receptor Signaling	0.322	0.0137		SLC6A3
ErbB2-ErbB3 Signaling	0.318	0.0135		PIK3R1
Glucocorticoid Receptor Signaling	0.314	0.0101		HSPA4,NCOA2,PIK3R1
Adrenomedullin signaling pathway	0.311	0.0108		PIK3R1,ITPR3
Myc Mediated Apoptosis Signaling	0.31	0.0132		PIK3R1
Gap Junction Signaling	0.305	0.0106		PIK3R1,ITPR3
ErbB4 Signaling	0.305	0.013		PIK3R1
CD40 Signaling	0.302	0.0128		PIK3R1
Regulation of Actin-based Motility by Rho	0.298	0.0127		RHOJ
Cyclins and Cell Cycle Regulation	0.298	0.0127		HDAC8
GM-CSF Signaling	0.298	0.0127		PIK3R1
Estrogen-Dependent Breast Cancer Signaling	0.294	0.0125		PIK3R1
Growth Hormone Signaling	0.291	0.0123		PIK3R1
Leptin Signaling in Obesity	0.291	0.0123		PIK3R1
FcγRIIB Signaling in B Lymphocytes	0.287	0.0122		PIK3R1
IL-15 Signaling	0.287	0.0122		PIK3R1
Factors Promoting Cardiogenesis in Vertebrates	0.287	0.0122		CDC6
Angiopoietin Signaling	0.283	0.012		PIK3R1
CCR5 Signaling in Macrophages	0.28	0.0119		GNB1
CTLA4 Signaling in Cytotoxic T Lymphocytes	0.28	0.0119		PIK3R1
IL-3 Signaling	0.277	0.0118		PIK3R1
Erythropoietin Signaling	0.273	0.0116		PIK3R1
Small Cell Lung Cancer Signaling	0.273	0.0116		PIK3R1
Fcγ Receptor-mediated Phagocytosis in Macrophages and Monocytes	0.269	0.0115		PIK3R1
FLT3 Signaling in Hematopoietic Progenitor Cells	0.269	0.0115		PIK3R1
Renal Cell Carcinoma Signaling	0.269	0.0115		PIK3R1
IL-1 Signaling	0.269	0.0115		GNB1
FGF Signaling	0.269	0.0115		PIK3R1
IL-4 Signaling	0.269	0.0115		PIK3R1
Axonal Guidance Signaling	0.267	0.00913		GNB1,PIK3R1,HHIP,NGF
Neuregulin Signaling	0.266	0.0114		PIK3R1
Reelin Signaling in Neurons	0.266	0.0114		PIK3R1
Antioxidant Action of Vitamin C	0.266	0.0114		ABHD3
VEGF Family Ligand-Receptor Interactions	0.263	0.0112		PIK3R1
Superpathway of Inositol Phosphate Compounds	0.263	0.00966		DUSP5,PIK3R1
JAK/Stat Signaling	0.263	0.0112		PIK3R1
Prolactin Signaling	0.26	0.0111		PIK3R1
NF-κB Activation by Viruses	0.256	0.011		PIK3R1
LPS-stimulated MAPK Signaling	0.25	0.0108		PIK3R1
Role of Osteoblasts, Osteoclasts and Chondrocytes in Rheumatoid Arthritis	0.25	0.00939		SPP1,PIK3R1
HER-2 Signaling in Breast Cancer	0.25	0.0108		PIK3R1
Sumoylation Pathway	0.25	0.0108		RHOJ
PDGF Signaling	0.245	0.0105		PIK3R1
Acute Myeloid Leukemia Signaling	0.239	0.0103		PIK3R1
Atherosclerosis Signaling	0.239	0.0103		ABHD3
RANK Signaling in Osteoclasts	0.239	0.0103		PIK3R1
Ceramide Signaling	0.236	0.0102		PIK3R1
GPCR-Mediated Nutrient Sensing in Enteroendocrine Cells	0.236	0.0102		ITPR3
Prostate Cancer Signaling	0.231	0.01		PIK3R1
T Cell Receptor Signaling	0.231	0.01		PIK3R1
ErbB Signaling	0.228	0.0099		PIK3R1
Melanocyte Development and Pigmentation Signaling	0.225	0.0098		PIK3R1
PAK Signaling	0.223	0.00971		PIK3R1
Apelin Cardiomyocyte Signaling Pathway	0.223	0.00971		PIK3R1
Gαs Signaling	0.22	0.00962		GNB1
UVA-Induced MAPK Signaling	0.22	0.00962		PIK3R1
VEGF Signaling	0.215	0.00943		PIK3R1
Amyotrophic Lateral Sclerosis Signaling	0.21	0.00926		PIK3R1
Cellular Effects of Sildenafil (Viagra)	0.21	0.00926		ITPR3
Mouse Embryonic Stem Cell Pluripotency	0.21	0.00926		PIK3R1
p53 Signaling	0.203	0.00901		PIK3R1
HIF1α Signaling	0.201	0.00893		PIK3R1
G Beta Gamma Signaling	0.201	0.00893		GNB1
RhoA Signaling	0.201	0.00893		ARHGAP5
Synaptic Long Term Potentiation	0	0.00862		ITPR3
Fc Epsilon RI Signaling	0	0.00877		PIK3R1
Actin Cytoskeleton Signaling	0	0.00478		PIK3R1
Aryl Hydrocarbon Receptor Signaling	0	0.00769		NCOA2
LPS/IL-1 Mediated Inhibition of RXR Function	0	0.00581		ABCB1
Acute Phase Response Signaling	0	0.0068		PIK3R1
Hepatic Fibrosis / Hepatic Stellate Cell Activation	0	0.00602		CTGF
Tight Junction Signaling	0	0.00658		JAM2
RAR Activation	0	0.00585		PIK3R1
14-3-3-mediated Signaling	0	0.00781		PIK3R1
Clathrin-mediated Endocytosis Signaling	0	0.00532		PIK3R1
IL-12 Signaling and Production in Macrophages	0	0.00847		PIK3R1
Role of Pattern Recognition Receptors in Recognition of Bacteria and Viruses	0	0.00847		PIK3R1
Virus Entry via Endocytic Pathways	0	0.00877		PIK3R1
Dendritic Cell Maturation	0	0.00676		PIK3R1
Molecular Mechanisms of Cancer	0	0.00541		PIK3R1,RHOJ
HGF Signaling	0	0.0087		PIK3R1
Role of NANOG in Mammalian Embryonic Stem Cell Pluripotency	0	0.0084		PIK3R1
Glioma Signaling	0	0.00826		PIK3R1
Type II Diabetes Mellitus Signaling	0	0.00709		PIK3R1
Gα12/13 Signaling	0	0.00763		PIK3R1
p70S6K Signaling	0	0.00763		PIK3R1
Pancreatic Adenocarcinoma Signaling	0	0.0084		PIK3R1
Systemic Lupus Erythematosus Signaling	0	0.00613		PIK3R1
AMPK Signaling	0	0.00478		PIK3R1
Ovarian Cancer Signaling	0	0.00699		PIK3R1
Role of Macrophages, Fibroblasts and Endothelial Cells in Rheumatoid Arthritis	0	0.00352		PIK3R1
PKCθ Signaling in T Lymphocytes	0	0.00709		PIK3R1
Dopamine-DARPP32 Feedback in cAMP Signaling	0	0.00671		ITPR3
Sertoli Cell-Sertoli Cell Junction Signaling	0	0.00621		JAM2
D-myo-inositol-5-phosphate Metabolism	0	0.0073		DUSP5
D-myo-inositol (1,4,5,6)-Tetrakisphosphate Biosynthesis	0	0.00813		DUSP5
D-myo-inositol (3,4,5,6)-tetrakisphosphate Biosynthesis	0	0.00813		DUSP5
Epithelial Adherens Junction Signaling	0	0.00752		NOTCH3
Gαi Signaling	0	0.00826		GNB1
STAT3 Pathway	0	0.00806		IL7R
Adipogenesis pathway	0	0.00787		HDAC8
Estrogen Receptor Signaling	0	0.00787		NCOA2
ERK/MAPK Signaling	0	0.00535		PIK3R1
PI3K/AKT Signaling	0	0.00813		PIK3R1
PTEN Signaling	0	0.00833		PIK3R1
Cardiac β-adrenergic Signaling	0	0.00769		GNB1
Xenobiotic Metabolism Signaling	0	0.00823		ABCB1,PIK3R1
Insulin Receptor Signaling	0	0.00719		PIK3R1
G-Protein Coupled Receptor Signaling	0	0.00369		PIK3R1
Osteoarthritis Pathway	0	0.00538		SPP1
GP6 Signaling Pathway	0	0.0084		PIK3R1
Endocannabinoid Cancer Inhibition Pathway	0	0.00662		PIK3R1
Apelin Endothelial Signaling Pathway	0	0.00813		PIK3R1
T Cell Exhaustion Signaling Pathway	0	0.00694		PIK3R1
Ephrin Receptor Signaling	0	0.00592		GNB1

## Sheet: Table S4
Upstream IPA analysis: amygdala, vehicle Brd1 vs vehicle wildtype for DEGs p<0.01 (CNS only)
Upstream Regulator	Expr Log Ratio	Molecule Type	Predicted Activation State	Activation z-score	p-value of overlap	Target molecules in dataset	Mechanistic Network
MAPK1	-0.184	kinase		0.447	6.37e-08	EGR1,EGR4,FOSL2,NPTX2,NR4A1
MAPK3	-0.052	kinase		1.342	1.46e-07	EGR1,EGR4,FOSL2,NPTX2,NR4A1
KISS1R	-0.182	G-protein coupled receptor			2.37e-05	HHIP,NPAS4,TMEM144
CREM	-0.343	transcription regulator	Inhibited	-2.2	0.000127	EGR1,EGR4,HSPA4,JUNB,NR4A1
ASCL2	0.263	transcription regulator			0.000236	CXCL10,EGR1
VEGFD	-1.547	growth factor			0.000468	NPAS4,NR4A1
acetic acid		chemical - endogenous mammalian			0.000468	EGR1,JUNB
FOS	-0.865	transcription regulator		0	0.000571	EGR1,JUNB,NGF,NPTX2
SRF	-0.315	transcription regulator			0.000623	DUSP5,EGR1,EGR4,NR4A1
STAT1	0.414	transcription regulator		1.969	0.000623	CXCL10,IFIT1B,IFIT3,SP110
CXCR4	-0.851	G-protein coupled receptor			0.000776	CXCL10,EGR1
formaldehyde		chemical - endogenous mammalian			0.000821	EGR1,FOSL2,JUNB
SOD1	-0.013	enzyme			0.00144	ATP1A2,FOSL2,GNB1,HSPA4,JUNB,SPP1,Tmsb4x (includes others)
CXCL12	0.209	cytokine			0.00161	CXCL10,EGR1
STAT2	0.04	transcription regulator			0.00214	IFIT1B,IFIT3
quinolinic acid		chemical - endogenous mammalian			0.00369	EGR1,JUNB,NGF
F2		peptidase			0.00492	JUNB,S100B
TP53	0.02	transcription regulator			0.00502	ABCB1,CXCL10,DUSP5
Ins1		other			0.0067	NGF,SLC6A3
ADORA2A	-0.004	G-protein coupled receptor		-0.152	0.00732	ATP1A2,NR4A1,PMPCA,SLC6A3
MECP2	-0.056	transcription regulator			0.00845	EGR1,JUNB,NR4A1
SLC17A6	0.002	transporter			0.00892	NR4A1
SNTA1	-0.052	other			0.00892	AQP4
CAT	0.244	enzyme			0.00892	Abcb1b
EDN3	0.03	other			0.00892	EGR1
DMD	-0.107	other			0.00892	AQP4
mir-148		microRNA			0.00892	AQP4
mir-130		microRNA			0.00892	AQP4
mir-668		microRNA			0.00892	AQP4
mir-939		microRNA			0.00892	AQP4
WIF1	1.311	other			0.00892	MALAT1
RYBP	-0.22	transcription regulator			0.00892	CDC6
TRPC3	0.359	ion channel			0.00892	S100B
ADRB1	-0.437	G-protein coupled receptor			0.00892	NGF
POU2F2	0.049	transcription regulator			0.00892	SPP1
NPPA	-0.58	other			0.00892	EGR1
NFKB1	0.083	transcription regulator			0.00984	CTGF,NR4A1
EGF	0.331	growth factor			0.00984	EGR1,JUNB
IL10		cytokine			0.011	CXCL10,S100B
IL1R1	0.007	transmembrane receptor			0.011	CXCL10,S100B
CREB1	-0.502	transcription regulator	Inhibited	-2.155	0.0116	EGR1,EGR4,HSPA4,JUNB,NPAS4,NPTX2,NR4A1,PRCP
cyclic AMP		chemical - endogenous mammalian			0.0122	EGR1,NGF
FOXO3	0.055	transcription regulator			0.0122	AQP4,JUNB
RELA	0.154	transcription regulator			0.0135	CXCL10,NR4A1
LIF	0.261	cytokine			0.0148	CXCL10,JUNB
DTX1	-0.265	transcription regulator			0.0177	EGR1,SPP1
mannitol		chemical - endogenous mammalian			0.0178	AQP4
TAAR1		G-protein coupled receptor			0.0178	SLC6A3
RPL19	0.033	other			0.0178	CXCL10
NFAT5	-0.327	transcription regulator			0.0178	Acan
POU2F1	-0.083	transcription regulator			0.0178	SPP1
mir-320		microRNA			0.0178	AQP4
RB1CC1	0.085	other			0.0178	CXCL10
ADRB3	-0.442	G-protein coupled receptor			0.0178	EGR1
AHR	-0.349	ligand-dependent nuclear receptor			0.0178	SPP1
DTNA	0.144	other			0.0178	AQP4
TSC2	-0.107	other			0.0179	CXCL10,RASSF4,SLC14A1
L-glutamic acid		chemical - endogenous mammalian			0.0207	EGR1,JUNB
TGFB1	0.24	growth factor		0.651	0.0231	CTGF,CXCL10,NGF,NOTCH3,SPP1
CREBBP	-0.13	transcription regulator			0.024	EGR1,NR4A1
CNTF		cytokine			0.0257	EGR1,SATB2
DRD3	0.356	G-protein coupled receptor			0.0265	SLC6A3
C1QL1	0.085	other			0.0265	NR4A1
ERBB4	-0.134	kinase			0.0265	SLC6A3
MEF2C	0.047	transcription regulator			0.0265	NR4A1
CEBPD	0.146	transcription regulator			0.0265	NGF
PRKACA	0.016	kinase			0.0265	NGF
DHH	-0.134	peptidase			0.0265	HHIP
MEF2D	0.146	transcription regulator			0.0265	NR4A1
TGFBR2	0.223	kinase			0.0292	ATP1A2,SPP1
testosterone		chemical - endogenous mammalian			0.0348	NGF,TMEM144
HELLS	0.24	enzyme			0.0352	CDC6
FGF2	1.524	growth factor			0.0388	EGR1,JUNB
PDGFA	-0.032	growth factor			0.0438	EGR1
ADCYAP1R1	0.008	G-protein coupled receptor			0.0438	DUSP5
EIF2AK2	0.45	kinase			0.0438	EGR1
TCF7L2	0.638	transcription regulator	Activated	2	0.159	EVI2A,HHIP,NPAT,PRRG1
L-dopa		chemical - endogenous mammalian	Inhibited	-2.138	0.18	AI987944 (includes others),EGR4,JUNB,KCNE5,NPAS4,NPTX2,Oasl2,PIK3R1

## Sheet: Table S5
EdgeR DEG analysis: amygdala, Brd1 vehicle vs Brd1 FLX
GeneID	logFC	logCPM	F	PValue	FDR
ENSMUSG00000099021	-4.68291	2.76703	320.104	5.05845e-12	1.16678e-07
ENSMUSG00000099250	-4.75184	2.77832	270.034	1.85168e-11	2.13554e-07
ENSMUSG00000092805	-3.6893	0.785317	212.592	1.00522e-10	6.30345e-07
ENSMUSG00000102657	-5.21754	1.33002	213.246	1.09312e-10	6.30345e-07
ENSMUSG00000069804	-3.2889	-0.133242	165.214	6.62061e-10	3.05422e-06
ENSMUSG00000102816	-2.88119	-0.611035	148.038	1.4865e-09	5.0351e-06
ENSMUSG00000110558	-3.02375	-0.260964	147.482	1.52804e-09	5.0351e-06
ENSMUSG00000089417	-4.76859	0.670965	117.643	8.53313e-09	2.46031e-05
ENSMUSG00000105145	-2.99529	-0.524966	101.721	2.20795e-08	5.65873e-05
ENSMUSG00000092674	-3.03226	-0.796661	97.7517	2.91946e-08	6.73404e-05
ENSMUSG00000105788	-3.35486	-0.464746	87.3974	6.35387e-08	0.000133235
ENSMUSG00000105358	-3.41423	-0.125071	86.1185	7.14365e-08	0.000137313
ENSMUSG00000102357	-4.54524	-1.42476	80.7693	1.0906e-07	0.000193506
ENSMUSG00000098202	-4.50763	0.570761	80.1495	1.22484e-07	0.000201801
ENSMUSG00000092341	-1.46465	10.773	70.5513	2.78666e-07	0.000428514
ENSMUSG00000110580	-0.960154	1.14224	64.5846	4.86166e-07	0.000700869
ENSMUSG00000105771	-4.64636	-1.36167	58.7739	9.07626e-07	0.00123149
ENSMUSG00000104940	-4.8852	-1.80975	128.02	1.08282e-06	0.00135896
ENSMUSG00000107118	-2.23824	-0.113131	56.7497	1.12267e-06	0.00135896
ENSMUSG00000105970	-2.62824	-0.683954	55.5897	1.28064e-06	0.00135896
ENSMUSG00000103976	-2.50025	0.16112	55.6783	1.29479e-06	0.00135896
ENSMUSG00000105071	-2.80787	-0.746947	55.278	1.33e-06	0.00135896
ENSMUSG00000109314	-3.95465	-1.13005	55.2429	1.35507e-06	0.00135896
ENSMUSG00000102517	-3.76637	-1.51792	53.7098	1.59261e-06	0.00146268
ENSMUSG00000114501	-5.12058	-1.06797	54.0873	1.59756e-06	0.00146268
ENSMUSG00000106375	-2.95489	-0.229256	53.6827	1.64873e-06	0.00146268
ENSMUSG00000104503	-2.27775	-0.836365	52.4855	1.84155e-06	0.00157323
ENSMUSG00000109370	-2.82742	-1.14351	51.9736	1.95836e-06	0.00161327
ENSMUSG00000108693	-3.5653	-1.37704	50.1045	2.46632e-06	0.00196166
ENSMUSG00000106229	-3.31508	0.35802	49.6375	2.72661e-06	0.00204448
ENSMUSG00000106720	-3.8171	-1.82058	49.2241	2.74772e-06	0.00204448
ENSMUSG00000108394	-2.406	-0.6813	48.7771	2.90724e-06	0.00209558
ENSMUSG00000104100	-4.33042	-1.5494	48.5048	3.03705e-06	0.0021228
ENSMUSG00000102461	-1.85147	-0.289448	47.8307	3.28048e-06	0.00222368
ENSMUSG00000103739	-3.5013	-1.02797	47.5833	3.45844e-06	0.00222368
ENSMUSG00000109387	-3.42058	-0.763002	47.6475	3.47059e-06	0.00222368
ENSMUSG00000104030	-2.65822	-0.330858	47.1628	3.64818e-06	0.0022743
ENSMUSG00000109656	-2.01759	-1.29571	46.7468	3.77579e-06	0.0022919
ENSMUSG00000103937	-3.74671	-1.27278	46.1421	4.15293e-06	0.00245619
ENSMUSG00000087434	-3.59511	-1.15808	44.1719	5.44461e-06	0.00294992
ENSMUSG00000113003	-4.11448	-1.67044	44.013	5.46954e-06	0.00294992
ENSMUSG00000092746	-6.11923	1.47886	44.1815	5.53722e-06	0.00294992
ENSMUSG00000103162	-3.4658	-1.67621	43.8879	5.53854e-06	0.00294992
ENSMUSG00000106826	-2.99724	-0.294635	43.6314	5.96874e-06	0.00294992
ENSMUSG00000073242	-4.01629	-1.37797	43.4573	5.99463e-06	0.00294992
ENSMUSG00000102841	-3.79391	-1.50107	43.3665	6.00081e-06	0.00294992
ENSMUSG00000102465	-2.304	-0.692364	43.2947	6.01084e-06	0.00294992
ENSMUSG00000106110	-3.59592	-0.651698	42.4059	7.07315e-06	0.00339894
ENSMUSG00000109529	-3.60461	-1.35897	41.5297	7.81781e-06	0.00360695
ENSMUSG00000102136	-2.57497	-0.986999	41.4405	7.81876e-06	0.00360695
ENSMUSG00000075596	-3.35938	-1.28654	41.1844	8.19149e-06	0.00361416
ENSMUSG00000097736	-2.85667	2.24267	41.3454	8.21694e-06	0.00361416
ENSMUSG00000112229	-2.02109	-1.07072	41.0099	8.30445e-06	0.00361416
ENSMUSG00000108752	-3.82486	-0.12292	40.6046	9.13945e-06	0.0039039
ENSMUSG00000106017	-3.84219	-1.47783	40.0137	9.74718e-06	0.00402567
ENSMUSG00000112655	-2.89228	-1.55187	39.8928	9.7736e-06	0.00402567
ENSMUSG00000111910	-2.43577	-0.47002	38.9872	1.13564e-05	0.00459557
ENSMUSG00000105620	-2.67692	-0.666527	38.7039	1.19089e-05	0.00467021
ENSMUSG00000106636	-3.14954	-0.705699	38.7834	1.19458e-05	0.00467021
ENSMUSG00000101126	-6.03963	-1.14571	71.9448	1.31778e-05	0.00501288
ENSMUSG00000112287	-3.55422	-1.63447	37.8137	1.34258e-05	0.00501288
ENSMUSG00000106837	-3.6997	-1.56165	37.8252	1.34743e-05	0.00501288
ENSMUSG00000064372	0.92989	4.14053	37.4913	1.44232e-05	0.00527696
ENSMUSG00000103343	-3.40653	-1.46676	37.2811	1.46417e-05	0.00527696
ENSMUSG00000102494	-1.83919	-0.959113	36.7471	1.57524e-05	0.00558992
ENSMUSG00000103693	-2.36118	-0.784093	36.4313	1.66698e-05	0.00582585
ENSMUSG00000087355	-2.89452	-1.25064	36.1821	1.73507e-05	0.00590981
ENSMUSG00000085088	-1.24949	-0.155272	36.1066	1.74225e-05	0.00590981
ENSMUSG00000102224	-2.25026	0.0966429	36.0431	1.81465e-05	0.00606621
ENSMUSG00000043430	-4.82811	-1.84305	64.8423	1.88084e-05	0.00619765
ENSMUSG00000092702	-2.64472	-1.67281	35.0187	2.07357e-05	0.0066625
ENSMUSG00000105434	-1.69694	0.247	35.0346	2.07968e-05	0.0066625
ENSMUSG00000064364	-1.48492	1.07081	34.3371	2.34447e-05	0.00740787
ENSMUSG00000104292	-3.33493	-1.74321	34.1885	2.37761e-05	0.00741108
ENSMUSG00000084959	-3.75439	-1.26679	34.1639	2.4606e-05	0.00751887
ENSMUSG00000090160	-3.57353	-1.16106	34.0797	2.4948e-05	0.00751887
ENSMUSG00000113196	-1.43481	0.206506	33.8522	2.50999e-05	0.00751887
ENSMUSG00000108918	-2.82275	-1.43823	33.6023	2.6247e-05	0.00776171
ENSMUSG00000109239	-3.68119	-1.31148	33.5731	2.70602e-05	0.00790089
ENSMUSG00000112637	-2.23776	-1.58816	32.8789	2.9541e-05	0.00840082
ENSMUSG00000110442	-3.04513	-0.679525	33.0394	2.96452e-05	0.00840082
ENSMUSG00000103220	-2.63561	-1.38889	32.788	3.0039e-05	0.00840082
ENSMUSG00000097385	-2.41685	-1.16924	32.7528	3.02293e-05	0.00840082
ENSMUSG00000114282	-3.84151	-1.20984	32.4079	3.29794e-05	0.00905598
ENSMUSG00000107858	-2.99569	-1.05348	32.1648	3.41876e-05	0.00927732
ENSMUSG00000103646	-2.59342	-1.69752	31.6533	3.64433e-05	0.00967128
ENSMUSG00000071856	-0.81251	4.35364	31.7758	3.6478e-05	0.00967128
ENSMUSG00000110504	-2.28574	-1.05948	31.4623	3.77851e-05	0.009904
ENSMUSG00000104983	-1.88591	-0.827437	30.9095	4.15101e-05	0.0106869
ENSMUSG00000112153	-2.70908	-0.354744	31.0474	4.16985e-05	0.0106869
ENSMUSG00000104524	-3.22447	-1.19324	30.6039	4.50126e-05	0.0112977
ENSMUSG00000104284	-2.70776	-1.35666	30.4838	4.50616e-05	0.0112977
ENSMUSG00000113775	-1.16154	0.657645	30.3499	4.58456e-05	0.0113707
ENSMUSG00000106940	-2.25773	-0.0764708	29.9911	5.02743e-05	0.0123364
ENSMUSG00000099224	-3.39047	-1.71842	29.4267	5.46134e-05	0.0131572
ENSMUSG00000103466	-3.07261	-1.64593	29.3979	5.47597e-05	0.0131572
ENSMUSG00000109638	-2.34015	-0.805017	29.3724	5.55023e-05	0.0131981
ENSMUSG00000107362	-2.64217	-1.14636	29.0413	5.89475e-05	0.0138447
ENSMUSG00000096992	-1.59218	0.517073	28.9943	5.94221e-05	0.0138447
ENSMUSG00000104293	-3.08458	-0.761058	28.7093	6.347e-05	0.01464
ENSMUSG00000108956	-2.72163	-1.47682	28.4847	6.47952e-05	0.0147977
ENSMUSG00000109456	-2.91283	-1.22611	28.1643	6.98507e-05	0.0157959
ENSMUSG00000105093	-2.91905	-1.36696	27.9841	7.18745e-05	0.0159991
ENSMUSG00000103085	-2.2933	-0.708593	27.9799	7.21367e-05	0.0159991
ENSMUSG00000097234	-1.69973	0.228975	27.6627	7.63443e-05	0.016771
ENSMUSG00000104388	-3.08894	-1.1225	27.5119	7.94118e-05	0.0172803
ENSMUSG00000109648	-3.20119	-1.38359	27.1722	8.45058e-05	0.0182169
ENSMUSG00000103373	-2.39385	-0.84457	26.9355	8.81248e-05	0.0188212
ENSMUSG00000106254	-2.74106	-1.06875	26.7555	9.15882e-05	0.0193814
ENSMUSG00000108784	-3.11881	-1.27002	26.6987	9.2809e-05	0.0194612
ENSMUSG00000064366	-1.33386	2.26523	26.6047	9.45147e-05	0.0196403
ENSMUSG00000085026	-1.91658	-0.0748005	25.9744	0.000106449	0.0219227
ENSMUSG00000084821	-2.98836	-1.51028	25.5683	0.000114901	0.023454
ENSMUSG00000087487	-2.42886	-0.0358208	25.5256	0.000116861	0.0236449
ENSMUSG00000112367	-1.87714	-0.701578	25.3336	0.000119217	0.0238184
ENSMUSG00000113557	-2.95707	-1.51855	25.3523	0.000119821	0.0238184
ENSMUSG00000102868	-2.92459	-1.93133	25.2073	0.000121677	0.0238184
ENSMUSG00000109044	-2.83353	-1.41217	25.2759	0.000121849	0.0238184
ENSMUSG00000105568	-3.36937	-1.28115	24.3054	0.000149611	0.0289995
ENSMUSG00000109652	-2.63561	-1.39693	24.1661	0.000152409	0.0292955
ENSMUSG00000109191	-2.18906	-1.61633	23.9803	0.000156503	0.0296441
ENSMUSG00000108268	-2.27082	-1.07876	24.0262	0.000156793	0.0296441
ENSMUSG00000109481	-2.2787	-1.46757	23.8048	0.000162634	0.0304984
ENSMUSG00000097246	-0.644689	2.58451	23.7421	0.000164493	0.0305904
ENSMUSG00000107000	-0.54	3.26063	23.7051	0.000165776	0.0305904
ENSMUSG00000090559	-2.96566	-1.20994	23.2456	0.000186623	0.0341639
ENSMUSG00000102415	-2.46789	-1.03913	22.9771	0.000197266	0.0358278
ENSMUSG00000103252	-2.06039	-1.6831	22.7806	0.00020177	0.0363596
ENSMUSG00000108171	-2.69723	-1.50891	22.4249	0.0002206	0.0392595
ENSMUSG00000048603	0.699487	1.81369	22.3459	0.000221678	0.0392595
ENSMUSG00000103403	-1.40572	-0.932734	22.3131	0.000223268	0.0392595
ENSMUSG00000107083	-2.28669	-1.06611	22.3509	0.000224671	0.0392595
ENSMUSG00000113698	-2.96957	-1.69938	22.2586	0.000228428	0.0394077
ENSMUSG00000076281	-1.52565	1.58124	22.2919	0.000228936	0.0394077
ENSMUSG00000097158	-1.01506	0.235922	21.9165	0.000243546	0.041612
ENSMUSG00000112442	-2.84378	-1.5742	21.7921	0.000253852	0.043054
ENSMUSG00000108526	-2.29097	-0.915867	21.518	0.000271112	0.0456457
ENSMUSG00000113140	-1.64194	-0.741194	21.2142	0.000285248	0.0476778
ENSMUSG00000104027	-2.13884	-1.64148	21.1563	0.000288482	0.0478713
ENSMUSG00000106092	-2.7865	-1.77986	20.9704	0.000302706	0.049873
ENSMUSG00000111017	-2.09758	-0.811545	20.764	0.000320334	0.052403
ENSMUSG00000107840	-2.54146	-1.71781	20.5888	0.000329585	0.0535367
ENSMUSG00000105293	-2.56366	-1.56331	20.5302	0.000335739	0.0535656
ENSMUSG00000101823	-1.53447	0.0742572	20.5203	0.000337463	0.0535656
ENSMUSG00000102875	-1.78347	-0.671717	20.4864	0.000338721	0.0535656
ENSMUSG00000108447	-1.34014	-0.879586	20.4461	0.000339052	0.0535656
ENSMUSG00000073656	-3.38598	-1.71831	20.4799	0.000342755	0.0537822
ENSMUSG00000104641	-1.52933	-0.918711	20.3321	0.000348066	0.0542465
ENSMUSG00000103621	-1.25907	0.223538	20.1474	0.000364274	0.056176
ENSMUSG00000102950	-2.18523	-0.836697	20.2021	0.000365317	0.056176
ENSMUSG00000088609	-1.58437	0.748146	20.0274	0.000380362	0.0581021
ENSMUSG00000107955	-1.99922	-1.48909	19.87	0.000387626	0.0586389
ENSMUSG00000039652	-0.437666	6.28797	19.8569	0.00038896	0.0586389
ENSMUSG00000103674	-1.26451	-0.605487	19.8127	0.000392706	0.0588191
ENSMUSG00000027663	-0.364845	6.74982	19.7616	0.000397439	0.0591441
ENSMUSG00000110159	-0.866973	1.30298	19.694	0.000403792	0.0597043
ENSMUSG00000084892	-2.93158	-0.437286	19.6852	0.000411908	0.0605163
ENSMUSG00000097563	-2.66123	-1.83911	19.415	0.000433231	0.0632463
ENSMUSG00000103331	-1.4785	-1.35438	22.6901	0.000447721	0.0649505
ENSMUSG00000051008	-2.5304	-0.927876	19.2787	0.000453271	0.0653447
ENSMUSG00000113902	0.270688	5.148	19.1705	0.000457087	0.0654855
ENSMUSG00000105445	-2.61312	-1.27041	19.2092	0.000460797	0.0656096
ENSMUSG00000087943	-1.42628	1.53941	19.0996	0.000472966	0.0668071
ENSMUSG00000103593	-1.13268	-0.675445	19.0098	0.000475001	0.0668071
ENSMUSG00000030793	-0.665223	1.73518	18.9095	0.000486581	0.0680211
ENSMUSG00000103818	-2.6752	-1.65584	18.8987	0.00049352	0.0685206
ENSMUSG00000110517	-3.42553	-1.45946	18.8997	0.000496096	0.0685206
ENSMUSG00000050628	0.330898	3.53756	18.7728	0.000502891	0.0690457
ENSMUSG00000076258	-1.42026	3.10875	18.7984	0.000508307	0.0693765
ENSMUSG00000102474	-2.95047	-1.70578	18.6945	0.000519796	0.0705272
ENSMUSG00000108267	-1.56829	-0.906314	18.4931	0.0005387	0.0726647
ENSMUSG00000114306	-2.31489	-0.814681	18.5103	0.000544921	0.0726723
ENSMUSG00000106993	-2.5504	-1.42623	18.4828	0.00054797	0.0726723
ENSMUSG00000111280	-1.66005	-0.749562	18.4405	0.000548208	0.0726723
ENSMUSG00000109505	-2.06051	-0.400872	18.3913	0.000560906	0.0734745
ENSMUSG00000108365	-2.36121	-1.3096	18.3606	0.000563777	0.0734745
ENSMUSG00000104877	-1.60564	-1.03951	18.3057	0.000563816	0.0734745
ENSMUSG00000102386	-1.61887	-1.29299	18.2249	0.000574701	0.0743472
ENSMUSG00000113917	-1.86421	-1.30833	18.2197	0.00057703	0.0743472
ENSMUSG00000071078	0.4638	3.10941	18.1817	0.000580837	0.0743472
ENSMUSG00000031302	-0.348458	7.21442	18.1638	0.000583406	0.0743472
ENSMUSG00000097300	-2.73323	-0.720637	18.2071	0.000586707	0.074357
ENSMUSG00000024193	-0.283105	5.61859	18.0741	0.000596447	0.0751784
ENSMUSG00000104315	-1.56028	-1.31032	18.0194	0.000604569	0.0754099
ENSMUSG00000106106	-1.10937	8.07764	18.0831	0.000604823	0.0754099
ENSMUSG00000109429	-1.58474	-0.884609	18.0017	0.000608618	0.0754752
ENSMUSG00000105939	-0.604188	0.786874	17.9456	0.000615722	0.0759479
ENSMUSG00000110928	-1.58094	-0.597362	17.8439	0.000635289	0.0773148
ENSMUSG00000105361	-1.25851	8.69866	17.8797	0.000635937	0.0773148
ENSMUSG00000097524	-2.84501	-1.423	17.8738	0.00063686	0.0773148
ENSMUSG00000084941	-1.33089	-0.980906	17.714	0.000652243	0.0787677
ENSMUSG00000113864	-2.05571	-1.3773	17.5641	0.00068155	0.0818783
ENSMUSG00000082315	-2.46397	-1.61419	17.5067	0.000694061	0.0829492
ENSMUSG00000088246	-1.31095	-0.814592	17.4353	0.000699474	0.0830294
ENSMUSG00000106458	-2.16004	-1.31414	17.4646	0.000701931	0.0830294
ENSMUSG00000103291	-2.25112	-1.58932	17.3965	0.000710681	0.0836356
ENSMUSG00000020703	-2.76175	-1.4632	17.3605	0.000723861	0.083943
ENSMUSG00000108460	-2.13188	-0.862946	17.3589	0.00072416	0.083943
ENSMUSG00000086638	-0.956666	-0.255004	17.2976	0.000724211	0.083943
ENSMUSG00000077394	-1.64246	-1.64919	20.6352	0.000740537	0.0849812
ENSMUSG00000082554	-1.66186	-1.65378	18.5638	0.000740537	0.0849812
ENSMUSG00000101599	-0.482637	3.45211	17.1745	0.000747185	0.0850443
ENSMUSG00000076433	-1.00864	-0.53412	17.1678	0.000748461	0.0850443
ENSMUSG00000104369	-2.07305	-0.91722	17.2047	0.000752878	0.0851268
ENSMUSG00000001627	0.431725	5.28582	17.1141	0.000760887	0.0855114
ENSMUSG00000083473	-2.02217	-1.29877	17.0952	0.000768377	0.0855114
ENSMUSG00000098187	-1.4465	-1.43372	21.8707	0.000769234	0.0855114
ENSMUSG00000103101	-2.35419	-1.67182	17.0765	0.000771108	0.0855114
ENSMUSG00000103696	-2.7467	-1.48431	17.0229	0.00078839	0.0870096
ENSMUSG00000000561	0.870437	5.20372	16.9758	0.000797905	0.0876403
ENSMUSG00000113341	-1.95961	-1.26148	16.926	0.000801929	0.0876649
ENSMUSG00000102403	-1.38453	-1.33333	16.7021	0.000843253	0.0917475
ENSMUSG00000109162	-2.17499	-1.12098	16.7218	0.000851456	0.0922051
ENSMUSG00000114193	-2.35447	-1.20605	16.6673	0.000863471	0.0930693
ENSMUSG00000102179	-2.45559	-1.62045	16.6289	0.000868552	0.0931815
ENSMUSG00000101778	-3.04324	-1.87359	16.543	0.000889552	0.0949927
ENSMUSG00000075027	-3.15445	-1.40482	16.511	0.000899003	0.0952464
ENSMUSG00000087639	-3.14194	-1.62339	16.4815	0.000905888	0.0952464
ENSMUSG00000111069	-2.70325	-1.64015	16.4783	0.000906221	0.0952464
ENSMUSG00000097660	-0.724655	1.70984	16.4149	0.000908446	0.0952464
ENSMUSG00000107045	-1.11547	-0.992971	21.0076	0.000932222	0.097297
ENSMUSG00000025498	-1.00196	0.852135	16.2939	0.000940439	0.0977124
ENSMUSG00000038013	-0.265788	6.42982	16.2271	0.000954157	0.0986932
ENSMUSG00000097578	-0.54066	1.48575	16.2034	0.000960104	0.098865
ENSMUSG00000103227	-2.35903	-1.31069	16.1269	0.000993547	0.101794
ENSMUSG00000104953	-2.85312	0.39734	16.1122	0.000997372	0.101794
ENSMUSG00000108574	-2.00959	-0.483384	16.0495	0.00101391	0.103026
ENSMUSG00000109725	-1.84836	-1.30938	15.9805	0.00102309	0.103502
ENSMUSG00000106612	-2.33619	-1.21745	15.8492	0.0010689	0.107598
ENSMUSG00000111006	-2.03791	-1.20805	15.811	0.00107708	0.107598
ENSMUSG00000038335	0.349303	4.94195	15.7593	0.00107969	0.107598
ENSMUSG00000103710	-1.14167	-0.816797	15.7505	0.00108223	0.107598
ENSMUSG00000102963	-2.53529	-1.72073	15.676	0.00111521	0.110277
ENSMUSG00000032035	-0.515012	3.13885	15.6263	0.00111874	0.110277
ENSMUSG00000113603	-2.4703	-1.6053	15.6367	0.00112871	0.110787
ENSMUSG00000031610	0.375132	4.47545	15.5042	0.00115597	0.112981
ENSMUSG00000114267	-1.3765	-1.22336	15.4812	0.00116312	0.113201
ENSMUSG00000088789	2.48756	-1.62428	15.3602	0.00121663	0.117911
ENSMUSG00000109562	-1.80119	-1.18878	15.3066	0.00122729	0.118061
ENSMUSG00000103081	4.05909	4.66697	15.328	0.00122842	0.118061
ENSMUSG00000044122	-0.847644	1.20375	15.2629	0.00123446	0.118149
ENSMUSG00000028398	0.256869	3.9533	15.2126	0.00125068	0.119057
ENSMUSG00000074763	-2.14961	-1.5384	15.2324	0.00125427	0.119057
ENSMUSG00000107826	-1.57125	-1.01196	15.1258	0.00128514	0.121271
ENSMUSG00000097390	-0.901566	-0.112552	15.1042	0.0012881	0.121271
ENSMUSG00000015804	0.565882	5.23657	15.1209	0.00129916	0.121814
ENSMUSG00000104525	-1.98903	-1.2287	15.0528	0.00132027	0.123293
ENSMUSG00000021221	-0.988589	1.57787	15.0246	0.0013305	0.123747
ENSMUSG00000108455	-2.68517	-1.25082	14.9472	0.00136202	0.12617
ENSMUSG00000105655	-0.834883	0.524251	14.8501	0.00138088	0.127406
ENSMUSG00000102331	-0.975288	-0.657043	14.5919	0.00148295	0.136278
ENSMUSG00000113154	-2.34891	-1.55687	14.6161	0.0014908	0.136386
ENSMUSG00000105983	-1.6174	-0.829516	14.5903	0.00149595	0.136386
ENSMUSG00000106244	-2.25983	-1.09415	14.5883	0.00150317	0.136504
ENSMUSG00000108500	-2.12042	-1.65588	14.544	0.00151099	0.136676
ENSMUSG00000108780	-0.909919	-0.720049	21.3463	0.00153688	0.137444
ENSMUSG00000036192	-0.554868	4.17777	14.4862	0.00154032	0.137444
ENSMUSG00000058267	0.195513	4.89752	14.4503	0.00154255	0.137444
ENSMUSG00000104391	-1.00298	0.516285	14.4571	0.00154331	0.137444
ENSMUSG00000032515	0.510741	3.59701	14.4088	0.00156089	0.138475
ENSMUSG00000048191	-1.98585	-0.0474911	14.4212	0.00157444	0.139142
ENSMUSG00000102784	-3.03706	-1.31884	14.3106	0.00162374	0.142951
ENSMUSG00000109640	-1.54354	-0.788734	14.277	0.00163048	0.142998
ENSMUSG00000098973	-1.18751	3.06001	14.2601	0.00164681	0.143529
ENSMUSG00000026824	0.899362	5.16602	14.2554	0.00164898	0.143529
ENSMUSG00000085279	-1.60739	-1.43036	14.1123	0.00169689	0.146885
ENSMUSG00000087739	-1.25593	-1.01263	14.0962	0.00170372	0.146885
ENSMUSG00000087256	-2.57547	-1.29756	14.1329	0.00170663	0.146885
ENSMUSG00000109781	-1.62354	-1.3348	13.9032	0.00180318	0.154618
ENSMUSG00000002741	0.195631	6.37818	13.7604	0.00187439	0.160129
ENSMUSG00000025487	0.188453	5.79013	13.666	0.00192578	0.163838
ENSMUSG00000051495	-0.499976	5.7184	13.6917	0.00193388	0.163838
ENSMUSG00000104677	-2.02744	-1.7976	13.6499	0.00193912	0.163838
ENSMUSG00000105517	-1.53214	-0.876338	13.5849	0.00198328	0.166958
ENSMUSG00000030711	0.566557	3.64764	13.517	0.0020205	0.169472
ENSMUSG00000105179	-1.85244	-1.56868	13.443	0.0020607	0.172044
ENSMUSG00000051396	0.400012	3.50221	13.4221	0.00206608	0.172044
ENSMUSG00000068749	0.209931	5.08603	13.3892	0.00208589	0.173069
ENSMUSG00000108042	-1.0341	0.29043	13.3591	0.00210974	0.17442
ENSMUSG00000107512	-1.827	-0.972936	13.2459	0.00219895	0.181147
ENSMUSG00000109551	-1.94392	-1.62535	13.0301	0.00232726	0.190188
ENSMUSG00000027175	-0.744208	5.22412	13.0431	0.00233297	0.190188
ENSMUSG00000097862	-2.07435	-1.47165	13.0396	0.00233344	0.190188
ENSMUSG00000103864	0.899377	0.58944	12.9888	0.00234623	0.190557
ENSMUSG00000074619	-0.96578	-0.561935	12.904	0.00240417	0.194577
ENSMUSG00000025869	0.252522	4.12734	12.7748	0.00249803	0.201451
ENSMUSG00000099338	-1.59642	-1.67959	12.745	0.00252017	0.201451
ENSMUSG00000084007	-1.17145	-0.806177	12.7412	0.00252307	0.201451
ENSMUSG00000105322	-1.60701	0.165204	12.7757	0.00252403	0.201451
ENSMUSG00000089900	-2.09045	-1.1125	12.7528	0.0025412	0.202122
ENSMUSG00000105822	-2.6576	-1.13319	12.7312	0.00255749	0.202719
ENSMUSG00000109082	-1.70236	-0.690499	12.7042	0.00257804	0.202986
ENSMUSG00000107197	-1.97155	-1.01969	12.6951	0.00258507	0.202986
ENSMUSG00000111158	-1.5327	-1.0079	12.6745	0.00258727	0.202986
ENSMUSG00000107706	-2.1328	-1.24765	12.6791	0.00259732	0.203084
ENSMUSG00000059486	-0.260894	5.89284	12.6089	0.00262451	0.204517
ENSMUSG00000103762	-2.30985	-1.55769	12.6249	0.00263955	0.204997
ENSMUSG00000113073	-2.02937	-1.58268	12.5932	0.00265676	0.205641
ENSMUSG00000102570	-0.791988	-0.0308423	12.5173	0.00269751	0.208096
ENSMUSG00000093858	-2.27103	-1.4648	12.5304	0.00271501	0.208748
ENSMUSG00000050919	-0.684855	2.51947	12.4314	0.00278238	0.213217
ENSMUSG00000024732	0.276533	3.27309	12.3921	0.00280101	0.213934
ENSMUSG00000106354	-1.71457	-0.533507	12.3985	0.00282441	0.21501
ENSMUSG00000113776	-1.19196	-0.892312	12.3373	0.0028477	0.216069
ENSMUSG00000097329	-1.2632	-1.20802	12.2808	0.00289677	0.219072
ENSMUSG00000109879	-2.35912	-1.42108	12.2802	0.00292672	0.220151
ENSMUSG00000038384	-0.23415	6.10157	12.243	0.00293013	0.220151
ENSMUSG00000108146	-2.16388	-1.51353	12.2117	0.00298794	0.223766
ENSMUSG00000086602	-0.797304	1.96275	12.1672	0.00301959	0.225404
ENSMUSG00000112317	-1.41525	-1.08299	12.1337	0.00303614	0.225909
ENSMUSG00000108920	-1.15154	-0.432214	12.0936	0.00307199	0.227841
ENSMUSG00000020358	0.206156	6.91905	12.0738	0.00308489	0.228064
ENSMUSG00000079711	-0.935952	-0.167895	12.0487	0.00310867	0.229088
ENSMUSG00000046456	-1.12077	1.66528	12.0491	0.00313908	0.230592
ENSMUSG00000107779	-1.44309	-1.24242	11.994	0.00316661	0.231876
ENSMUSG00000028480	0.648188	1.8482	11.9204	0.00323329	0.23536
ENSMUSG00000026966	0.256998	4.54677	11.9191	0.0032346	0.23536
ENSMUSG00000108850	-1.6758	-1.01046	11.8923	0.00329189	0.238776
ENSMUSG00000102670	-1.60501	-1.08038	11.8335	0.00334479	0.241853
ENSMUSG00000060992	0.209792	6.25631	11.7729	0.00338357	0.243306
ENSMUSG00000035383	-5.79972	3.65117	11.794	0.00339406	0.243306
ENSMUSG00000111847	-0.431425	1.32664	11.7415	0.00341658	0.243306
ENSMUSG00000100394	-1.85447	-1.56808	11.7584	0.00341759	0.243306
ENSMUSG00000039304	-1.00718	0.512181	11.758	0.00341763	0.243306
ENSMUSG00000028245	-0.248771	5.70884	11.7195	0.00343994	0.24414
ENSMUSG00000104661	-1.52309	-1.13007	11.6693	0.00351059	0.248391
ENSMUSG00000093465	-1.9552	-1.84408	11.6354	0.00354014	0.249715
ENSMUSG00000084866	-0.91251	-0.322146	11.6146	0.00355372	0.249909
ENSMUSG00000112806	-1.06787	-1.19991	20.3152	0.00364736	0.255137
ENSMUSG00000108388	-1.30918	-1.24147	11.5242	0.00365531	0.255137
ENSMUSG00000108521	-2.21276	-1.28797	11.5489	0.00366125	0.255137
ENSMUSG00000077506	-1.83808	-1.87845	11.4808	0.00370794	0.257464
ENSMUSG00000113650	-0.713262	1.17002	11.4706	0.00371697	0.257464
ENSMUSG00000087129	-1.79454	-0.591729	11.4472	0.00377911	0.260266
ENSMUSG00000090406	-2.25983	-1.58648	11.4461	0.00378045	0.260266
ENSMUSG00000024145	0.328434	2.55305	11.4075	0.00379126	0.260266
ENSMUSG00000048949	0.232712	3.97703	11.387	0.00381571	0.261166
ENSMUSG00000102672	-1.26766	-0.873107	11.3821	0.0038289	0.261294
ENSMUSG00000106211	-1.7633	-1.80284	11.3561	0.00385675	0.262418
ENSMUSG00000022427	0.170694	5.46191	11.3289	0.00388595	0.263627
ENSMUSG00000039488	-0.547678	3.04323	11.3248	0.00389931	0.263758
ENSMUSG00000089651	-1.63354	-1.07942	11.2881	0.00396866	0.267664
ENSMUSG00000044098	-0.489536	4.90387	11.2515	0.00401816	0.270212
ENSMUSG00000110895	-0.668032	0.855615	11.1734	0.00408159	0.272921
ENSMUSG00000109122	-0.666114	2.95701	11.1926	0.00409185	0.272921
ENSMUSG00000109045	-1.75684	-1.51869	11.1802	0.00409394	0.272921
ENSMUSG00000107917	-1.87652	-1.7569	11.1284	0.00415421	0.276032
ENSMUSG00000086067	-0.88625	0.559033	11.0996	0.004187	0.276032
ENSMUSG00000087307	-1.49965	-0.932426	11.1109	0.00419285	0.276032
ENSMUSG00000021609	-6.13203	3.90547	11.1128	0.00419794	0.276032
ENSMUSG00000063623	-2.52115	2.21167	11.1087	0.00420335	0.276032
ENSMUSG00000030020	0.423123	7.68171	11.0845	0.0042124	0.276032
ENSMUSG00000015672	0.253323	4.13573	11.0365	0.00426301	0.278235
ENSMUSG00000107620	-0.553745	0.266942	11.0203	0.00428506	0.278235
ENSMUSG00000107165	-1.21787	-0.976907	11.0152	0.00429406	0.278235
ENSMUSG00000107168	-1.30855	0.139316	11.0412	0.00429427	0.278235
ENSMUSG00000031986	0.219711	4.89942	10.9408	0.00439519	0.283976
ENSMUSG00000108543	-0.847716	0.539389	10.9318	0.00441225	0.284129
ENSMUSG00000112601	-1.56057	-1.17943	10.9366	0.00442774	0.284129
ENSMUSG00000103722	-1.51519	-0.930385	10.9362	0.00443452	0.284129
ENSMUSG00000074384	0.502782	1.63067	10.8858	0.00447335	0.284757
ENSMUSG00000109094	-1.4454	-1.12155	10.8936	0.00447958	0.284757
ENSMUSG00000108108	-1.19659	-1.0462	10.8802	0.00448134	0.284757
ENSMUSG00000109419	-1.2052	-0.914351	10.8576	0.00451823	0.286312
ENSMUSG00000108005	-1.64607	-1.41222	10.7628	0.00467718	0.295572
ENSMUSG00000105594	-0.894012	0.96271	10.7265	0.00473538	0.298432
ENSMUSG00000026083	-0.165446	6.60697	10.6788	0.00478165	0.300528
ENSMUSG00000031543	-0.582444	5.79598	10.6894	0.00480582	0.301225
ENSMUSG00000102225	-0.871888	-0.713375	10.6544	0.00481949	0.301264
ENSMUSG00000113752	-1.14346	-0.53102	10.6314	0.00486711	0.303418
ENSMUSG00000097368	-2.18724	-0.813844	10.6311	0.00489707	0.304083
ENSMUSG00000110227	-1.57664	-1.68653	10.6026	0.00490414	0.304083
ENSMUSG00000053081	0.6297	0.632283	10.5785	0.00493963	0.305462
ENSMUSG00000102664	-1.2631	-0.794862	10.5217	0.00504889	0.311384
ENSMUSG00000102969	-1.23821	0.465661	10.5179	0.00507995	0.311618
ENSMUSG00000006288	0.178659	4.87789	10.4778	0.00510425	0.311618
ENSMUSG00000108503	-1.15505	-0.883516	10.4739	0.00511324	0.311618
ENSMUSG00000091423	1.15511	0.407741	10.4948	0.00511824	0.311618
ENSMUSG00000025027	0.215254	5.32177	10.4683	0.00512024	0.311618
ENSMUSG00000038515	-0.603951	2.29119	10.4483	0.00516271	0.313376
ENSMUSG00000110644	0.242509	3.35812	10.3894	0.005254	0.318081
ENSMUSG00000111264	-0.611831	0.991473	10.3594	0.00530587	0.32038
ENSMUSG00000031821	2.71431	2.70444	10.3719	0.00532737	0.32069
ENSMUSG00000110627	-1.00551	-0.405415	10.3416	0.00533881	0.32069
ENSMUSG00000050973	0.330558	3.16992	10.3256	0.00536517	0.320962
ENSMUSG00000103427	-1.39596	-1.0371	10.3356	0.00537116	0.320962
ENSMUSG00000022724	0.392806	3.31594	10.2931	0.00542273	0.323206
ENSMUSG00000028107	0.181433	5.19458	10.2823	0.00544196	0.323516
ENSMUSG00000060530	-0.684317	2.82286	10.2758	0.00549771	0.32599
ENSMUSG00000027966	-0.928354	5.16557	10.2672	0.00551328	0.326075
ENSMUSG00000020423	0.630901	3.85686	10.2415	0.00556009	0.3273
ENSMUSG00000030122	0.633859	7.71077	10.2358	0.00557037	0.3273
ENSMUSG00000085246	-0.791049	1.36322	10.2226	0.00557656	0.3273
ENSMUSG00000097051	-1.07157	0.234023	10.1876	0.00565149	0.329561
ENSMUSG00000102856	-1.52319	-0.733762	10.1899	0.00565522	0.329561
ENSMUSG00000010476	-2.46399	1.30658	10.1831	0.00566794	0.329561
ENSMUSG00000101188	0.21927	6.21047	10.1568	0.00567222	0.329561
ENSMUSG00000083993	-1.73378	-1.70559	10.1379	0.00572489	0.331785
ENSMUSG00000103529	-1.64039	-0.26752	10.1352	0.00575818	0.332878
ENSMUSG00000093080	0.863431	-0.818416	12.1529	0.00580694	0.334857
ENSMUSG00000020140	-1.06978	1.81358	10.0898	0.00584534	0.336231
ENSMUSG00000048001	-0.621517	3.73384	10.0756	0.00587289	0.336975
ENSMUSG00000050079	-0.250599	5.10453	10.0278	0.00592027	0.338851
ENSMUSG00000053038	0.206605	5.73291	9.99865	0.00597804	0.341311
ENSMUSG00000082990	-1.60582	-1.66833	9.996	0.0059942	0.341388
ENSMUSG00000102543	0.969101	6.69082	9.98386	0.00605432	0.343355
ENSMUSG00000089842	-1.21728	-0.484424	9.97454	0.0060585	0.343355
ENSMUSG00000101299	-0.850798	-0.209653	9.9448	0.00608644	0.343688
ENSMUSG00000102523	-1.96363	-1.71142	9.95912	0.00609588	0.343688
ENSMUSG00000060417	-1.00152	-0.667758	9.93254	0.00611143	0.343688
ENSMUSG00000110010	0.576033	1.14797	9.9264	0.00612399	0.343688
ENSMUSG00000086741	-0.602856	1.07775	9.90791	0.00616197	0.344192
ENSMUSG00000102899	-0.632558	0.565788	9.90751	0.0061628	0.344192
ENSMUSG00000102964	-0.927455	-0.203559	9.89229	0.00619497	0.345152
ENSMUSG00000082762	0.432422	0.748492	14.2485	0.00626624	0.348282
ENSMUSG00000000794	0.587595	5.95537	9.8698	0.00628895	0.348623
ENSMUSG00000097136	-1.89479	-1.13131	9.86331	0.0063026	0.348623
ENSMUSG00000064359	-0.468195	0.898144	9.83337	0.00631788	0.348632
ENSMUSG00000038722	0.209056	4.53668	9.82302	0.00633989	0.349012
ENSMUSG00000104427	-1.57015	-1.6015	9.81822	0.00636477	0.349547
ENSMUSG00000058975	-0.529937	7.8199	9.82672	0.00638024	0.349564
ENSMUSG00000035356	0.619566	2.35837	9.79248	0.0064264	0.351259
ENSMUSG00000089757	-1.85635	-1.28792	9.75197	0.00654223	0.356745
ENSMUSG00000042363	0.205708	6.3968	9.71339	0.00657832	0.357867
ENSMUSG00000038146	-0.474078	4.85598	9.72812	0.00659489	0.357924
ENSMUSG00000091558	-2.23219	-1.4747	9.70707	0.00664178	0.358623
ENSMUSG00000045319	-0.674738	1.43985	9.68748	0.00664535	0.358623
ENSMUSG00000098061	-0.578213	2.23159	9.68308	0.00665442	0.358623
ENSMUSG00000029213	0.302206	5.55158	9.65916	0.00670214	0.359292
ENSMUSG00000109865	0.222947	5.07871	9.65647	0.00670613	0.359292
ENSMUSG00000050074	1.5675	2.38554	9.67517	0.00671355	0.359292
ENSMUSG00000095224	-1.99413	-1.49114	9.65786	0.00675286	0.360559
ENSMUSG00000097667	-1.93801	-1.72248	9.63002	0.00680748	0.36227
ENSMUSG00000082404	-1.73084	-1.71197	9.61821	0.00681633	0.36227
ENSMUSG00000010825	-0.658463	0.878791	9.5789	0.00688484	0.364332
ENSMUSG00000006906	-0.211212	4.92613	9.5781	0.00688671	0.364332
ENSMUSG00000021340	-0.439658	5.57635	9.57555	0.00694341	0.366144
ENSMUSG00000104449	-0.671513	-0.31287	9.65319	0.0069527	0.366144
ENSMUSG00000044502	0.152641	5.79764	9.53608	0.00698583	0.36705
ENSMUSG00000020870	0.399695	1.69531	9.4917	0.00709226	0.371105
ENSMUSG00000108070	-1.52012	-1.47678	9.49974	0.00709517	0.371105
ENSMUSG00000051378	-1.17408	-1.48554	9.5249	0.00712794	0.371975
ENSMUSG00000037727	-4.26743	2.31939	9.47818	0.00717678	0.3736
ENSMUSG00000028655	0.416618	4.95905	9.47137	0.00719146	0.3736
ENSMUSG00000031562	0.649613	3.08435	9.45121	0.00724299	0.375431
ENSMUSG00000106484	-0.969765	-0.00769709	9.42738	0.00726796	0.375881
ENSMUSG00000107932	-0.88583	-0.0579525	9.38098	0.0073688	0.379615
ENSMUSG00000051503	-0.800252	0.086298	9.37333	0.00738525	0.379615
ENSMUSG00000041481	2.25636	0.267542	9.39249	0.00738955	0.379615
ENSMUSG00000034800	0.298133	3.24707	9.36398	0.00740897	0.379767
ENSMUSG00000114605	-1.14648	-0.974114	9.35252	0.00744661	0.38085
ENSMUSG00000098099	1.35701	-1.70282	9.32978	0.00749649	0.382553
ENSMUSG00000000743	0.190585	6.39022	9.30843	0.00755172	0.384521
ENSMUSG00000074873	-0.283826	2.5055	9.27982	0.00762644	0.386606
ENSMUSG00000097020	-0.594618	0.685	9.27648	0.00763521	0.386606
ENSMUSG00000071637	0.545178	2.68903	9.27976	0.00764296	0.386606
ENSMUSG00000021116	0.204819	5.16929	9.23819	0.00773671	0.390492
ENSMUSG00000015016	-0.222563	4.52382	9.22277	0.007778	0.391194
ENSMUSG00000024553	-1.41561	1.62371	9.23985	0.00778654	0.391194
ENSMUSG00000015214	0.244547	5.58578	9.21061	0.00781074	0.391194
ENSMUSG00000096926	-0.406812	1.86194	9.19108	0.00786365	0.391194
ENSMUSG00000006456	-0.219814	5.13934	9.19068	0.00786473	0.391194
ENSMUSG00000035000	-0.83034	-0.171713	9.1894	0.00786821	0.391194
ENSMUSG00000028291	0.207251	5.69929	9.18899	0.00786933	0.391194
ENSMUSG00000106251	-0.92052	0.0142677	9.17749	0.00791444	0.39259
ENSMUSG00000023008	-0.45586	3.7456	9.15827	0.00797757	0.394308
ENSMUSG00000110960	0.30876	1.59447	9.14748	0.00798325	0.394308
ENSMUSG00000031105	0.285637	5.54305	9.13896	0.00800686	0.394535
ENSMUSG00000111427	0.75804	-0.250762	9.13349	0.00802206	0.394535
ENSMUSG00000053441	-2.59026	-1.42108	9.13103	0.00808438	0.396754
ENSMUSG00000057967	-1.42414	0.665437	9.10689	0.00815219	0.399232
ENSMUSG00000028998	0.202904	5.22758	9.0807	0.00817046	0.399279
ENSMUSG00000044155	0.216138	3.80975	9.05972	0.00823032	0.401354
ENSMUSG00000040105	0.382836	5.63293	9.07234	0.00825038	0.401484
ENSMUSG00000114598	-1.88606	-1.65725	9.06282	0.00827765	0.401488
ENSMUSG00000024613	-0.218937	4.50727	9.0406	0.00828527	0.401488
ENSMUSG00000109608	-0.777466	-0.779366	10.5925	0.00835814	0.403624
ENSMUSG00000113613	-2.13614	-1.76231	9.03281	0.00836436	0.403624
ENSMUSG00000029697	-3.65065	-0.0310209	9.00774	0.00843759	0.405696
ENSMUSG00000083518	-0.859882	-1.02685	9.16373	0.00845782	0.405696
ENSMUSG00000106951	-0.515185	2.10476	8.98075	0.00846007	0.405696
ENSMUSG00000029064	-0.47915	8.52115	8.9715	0.00854324	0.408274
ENSMUSG00000041890	-0.226718	5.68748	8.94804	0.00855739	0.408274
ENSMUSG00000113055	-0.904912	-0.840621	8.94485	0.00856692	0.408274
ENSMUSG00000041084	0.200878	5.01232	8.91851	0.0086463	0.411207
ENSMUSG00000110772	-1.10257	-0.660965	8.89892	0.00872713	0.413704
ENSMUSG00000108120	-0.632777	0.0197337	8.88951	0.00873467	0.413704
ENSMUSG00000002014	0.165599	4.87304	8.83757	0.00889551	0.420459
ENSMUSG00000108571	-1.11689	-0.987506	8.81758	0.0089673	0.422306
ENSMUSG00000085687	-0.423225	2.13276	8.81036	0.00898111	0.422306
ENSMUSG00000028989	-1.70849	-1.09623	8.82639	0.00898952	0.422306
ENSMUSG00000102503	-2.05809	-1.92794	8.80536	0.00904534	0.423739
ENSMUSG00000113385	-0.75318	-0.303381	8.77914	0.00908049	0.423739
ENSMUSG00000034786	-0.469324	1.13899	8.76988	0.00911019	0.423739
ENSMUSG00000028381	-0.276792	6.2102	8.7665	0.00912108	0.423739
ENSMUSG00000090737	0.395611	2.36048	8.75792	0.00914872	0.423739
ENSMUSG00000027550	-0.49799	4.6349	8.77551	0.00915167	0.423739
ENSMUSG00000037805	0.17109	6.00734	8.74991	0.00917465	0.423739
ENSMUSG00000106691	-0.73112	0.852241	8.75136	0.00918252	0.423739
ENSMUSG00000022048	-0.373051	7.24794	8.75696	0.00918537	0.423739
ENSMUSG00000030727	-0.23978	3.56322	8.72899	0.00924273	0.425216
ENSMUSG00000060467	0.212566	4.28539	8.72008	0.00927191	0.425216
ENSMUSG00000105601	-0.56354	0.773634	8.71872	0.00927636	0.425216
ENSMUSG00000112489	-2.09129	-1.77568	8.73257	0.00929112	0.425216
ENSMUSG00000035407	-0.954917	3.03541	8.72638	0.00931141	0.425301
ENSMUSG00000103952	-1.00198	0.502285	8.7176	0.00934027	0.425776
ENSMUSG00000026975	0.204472	4.37121	8.66294	0.0094615	0.430025
ENSMUSG00000028180	0.266764	7.0099	8.6577	0.00947909	0.430025
ENSMUSG00000083796	-0.657312	-0.366106	8.65244	0.00949681	0.430025
ENSMUSG00000079497	-2.45236	-1.61544	8.6672	0.00950804	0.430025
ENSMUSG00000071014	0.209376	5.41998	8.63841	0.00954422	0.430816
ENSMUSG00000107966	-1.84637	-1.66665	8.63381	0.00962108	0.433437
ENSMUSG00000097294	-0.754077	1.1038	8.61329	0.00966184	0.434425
ENSMUSG00000102770	-1.76002	-1.43148	8.60633	0.00971525	0.435977
ENSMUSG00000064032	3.02497	0.289218	8.59226	0.00976389	0.436653
ENSMUSG00000097265	-1.14719	0.113467	8.59102	0.00976819	0.436653
ENSMUSG00000040824	0.199924	4.91238	8.56743	0.00978831	0.436706
ENSMUSG00000109385	-1.11333	-1.22206	8.56101	0.00981073	0.436862
ENSMUSG00000020648	0.436942	2.5008	8.55105	0.00984564	0.437292
ENSMUSG00000026102	-0.179604	5.1335	8.54358	0.00987189	0.437292
ENSMUSG00000106775	-3.22015	-0.348113	8.55976	0.00987727	0.437292
ENSMUSG00000044763	0.22034	3.79018	8.52703	0.0099304	0.438098
ENSMUSG00000099307	-1.20141	-1.60341	10.1245	0.00993843	0.438098
ENSMUSG00000003032	-0.472668	2.403	8.52081	0.00995246	0.438098
ENSMUSG00000043648	-0.615662	1.033	8.49713	0.0100371	0.44098
ENSMUSG00000085745	-0.903352	-0.274803	8.49091	0.0100663	0.441426
ENSMUSG00000109936	-2.35246	-1.80645	8.501	0.0100861	0.441452
ENSMUSG00000028882	0.193435	5.00399	8.47276	0.010125	0.441666
ENSMUSG00000091474	-0.222908	4.41689	8.47157	0.0101293	0.441666
ENSMUSG00000026676	1.22711	3.71879	8.48069	0.0101594	0.441998
ENSMUSG00000109416	-1.8499	-1.16807	8.47635	0.0101752	0.441998
ENSMUSG00000024151	-0.276402	4.88492	8.4498	0.0102086	0.442616
ENSMUSG00000107688	-0.943294	-0.955315	8.41161	0.0103494	0.44788
ENSMUSG00000026104	-0.419171	4.53201	8.41013	0.010414	0.449832
ENSMUSG00000019464	1.83055	2.02889	8.39663	0.0104695	0.451381
ENSMUSG00000088948	1.10542	-0.512408	8.3719	0.0105405	0.453595
ENSMUSG00000103867	-0.621619	0.744476	8.34519	0.0105997	0.454862
ENSMUSG00000046080	-1.25746	-1.33903	8.34198	0.0106271	0.454862
ENSMUSG00000097597	-2.61956	-1.42552	8.35023	0.0106453	0.454862
ENSMUSG00000112881	-1.26815	-1.44677	8.32432	0.0106901	0.454862
ENSMUSG00000013766	1.62297	0.244158	8.33618	0.0106992	0.454862
ENSMUSG00000085802	-1.10414	-0.196034	8.33474	0.0107	0.454862
ENSMUSG00000102748	-1.57817	3.69089	8.33157	0.0107169	0.454862
ENSMUSG00000025538	0.349074	3.55032	8.31065	0.0107325	0.454862
ENSMUSG00000103585	2.69888	4.41332	8.31996	0.0107618	0.454862
ENSMUSG00000045767	0.197236	7.04368	8.29623	0.0107885	0.454862
ENSMUSG00000061531	0.98597	-1.13938	8.29296	0.0108013	0.454862
ENSMUSG00000094870	0.263122	5.25415	8.29035	0.0108115	0.454862
ENSMUSG00000089993	0.253054	4.99812	8.28207	0.0108439	0.454862
ENSMUSG00000079084	-0.418835	4.72862	8.29829	0.010846	0.454862
ENSMUSG00000106855	-0.884352	-0.405603	8.27121	0.0108867	0.455138
ENSMUSG00000021779	0.821656	4.99017	8.2846	0.0108997	0.455138
ENSMUSG00000097251	0.509324	1.47403	8.26481	0.0109118	0.455138
ENSMUSG00000026755	0.158628	5.98104	8.24243	0.0110005	0.458012
ENSMUSG00000006717	0.177531	4.90596	8.23566	0.0110275	0.458308
ENSMUSG00000049124	0.256538	2.54486	8.22907	0.0110539	0.458578
ENSMUSG00000026005	0.268264	4.75904	8.22034	0.0110889	0.459205
ENSMUSG00000107996	-1.28872	-0.99633	8.22504	0.0111227	0.459778
ENSMUSG00000089902	-1.23268	-0.762027	8.2122	0.0111764	0.461169
ENSMUSG00000022476	0.14346	5.08697	8.18244	0.0112425	0.463071
ENSMUSG00000031958	-0.576467	3.83772	8.18539	0.0112975	0.464275
ENSMUSG00000100534	-2.04044	-1.47112	8.18183	0.011312	0.464275
ENSMUSG00000032604	0.130649	5.49009	8.15882	0.0113395	0.464575
ENSMUSG00000079575	-0.357357	2.3183	8.13785	0.0114263	0.46715
ENSMUSG00000034872	-0.603426	0.0203521	8.12975	0.0114601	0.46715
ENSMUSG00000046093	1.72845	7.60668	8.14514	0.0114635	0.46715
ENSMUSG00000092051	-2.18381	-1.23638	8.12862	0.0115325	0.46715
ENSMUSG00000050213	0.225706	3.8326	8.11232	0.0115331	0.46715
ENSMUSG00000108102	-1.74367	-1.71669	8.12497	0.0115356	0.46715
ENSMUSG00000106623	-1.99924	-1.48988	8.12567	0.0115449	0.46715
ENSMUSG00000024948	-0.284445	5.57045	8.09971	0.0115933	0.46715
ENSMUSG00000021750	0.567472	8.54217	8.10693	0.0116238	0.46715
ENSMUSG00000029875	-0.72378	4.29318	8.10624	0.0116267	0.46715
ENSMUSG00000050538	-0.265523	5.06702	8.08495	0.0116488	0.46715
ENSMUSG00000050490	0.208521	3.23457	8.08391	0.0116533	0.46715
ENSMUSG00000103869	-1.58952	-1.37399	8.09245	0.0116852	0.46715
ENSMUSG00000107468	-1.19482	-1.24725	8.07702	0.0116975	0.46715
ENSMUSG00000098755	-1.22312	-1.66466	9.22452	0.0117061	0.46715
ENSMUSG00000109362	-0.557165	1.3978	8.04796	0.0118073	0.470376
ENSMUSG00000104479	-1.50148	-1.62582	8.05042	0.0118278	0.470379
ENSMUSG00000084159	0.205375	4.3153	8.03814	0.0118498	0.470444
ENSMUSG00000042256	-0.570616	2.1113	8.01673	0.0119659	0.473609
ENSMUSG00000099924	-1.11849	-0.194728	8.01993	0.0119983	0.473609
ENSMUSG00000097441	-1.74343	-0.30476	8.01726	0.01201	0.473609
ENSMUSG00000022346	0.48398	2.39215	8.00007	0.0120192	0.473609
ENSMUSG00000046034	0.218499	3.50143	7.99642	0.0120323	0.473609
ENSMUSG00000092083	-1.17351	3.62946	8.00753	0.0120527	0.473609
ENSMUSG00000108912	-0.929571	0.0417647	7.98542	0.0121213	0.475147
ENSMUSG00000006522	-0.917038	5.17453	7.98936	0.0121331	0.475147
ENSMUSG00000110499	-0.630532	-0.147244	7.96553	0.0121695	0.475464
ENSMUSG00000109501	-0.882472	0.729067	7.97828	0.0121824	0.475464
ENSMUSG00000107276	0.612557	-0.350177	7.9411	0.0122792	0.478434
ENSMUSG00000062014	0.190068	7.82009	7.92653	0.0123452	0.480194
ENSMUSG00000111241	-1.04108	-1.03914	7.91914	0.0123828	0.480843
ENSMUSG00000030704	0.394912	7.48962	7.92011	0.0124346	0.482044
ENSMUSG00000028106	-0.183247	6.00649	7.89234	0.0125017	0.482989
ENSMUSG00000026942	-0.342702	3.11118	7.88899	0.0125171	0.482989
ENSMUSG00000109727	-0.524979	1.59699	7.88377	0.0125413	0.482989
ENSMUSG00000004988	-1.06074	-0.811569	7.88812	0.0125427	0.482989
ENSMUSG00000085873	-1.08568	1.31427	7.89291	0.01257	0.483232
ENSMUSG00000089748	1.14471	-1.58501	8.55754	0.0126736	0.485368
ENSMUSG00000109927	-0.693074	-0.0921145	7.85481	0.012676	0.485368
ENSMUSG00000033379	0.199858	7.10793	7.85161	0.012691	0.485368
ENSMUSG00000114680	1.76225	-0.477534	7.8624	0.0127119	0.485368
ENSMUSG00000029561	-0.74124	2.06216	7.85413	0.0127507	0.485368
ENSMUSG00000037458	0.252068	7.48517	7.83868	0.0127518	0.485368
ENSMUSG00000005950	-1.36852	0.358617	7.8427	0.0128045	0.485444
ENSMUSG00000072722	-1.1705	0.212417	7.84083	0.0128134	0.485444
ENSMUSG00000112391	-1.69838	-1.82635	7.83211	0.0128286	0.485444
ENSMUSG00000085081	-1.64431	-1.4904	7.83158	0.0128571	0.485444
ENSMUSG00000024037	0.205119	4.6257	7.81575	0.0128605	0.485444
ENSMUSG00000031659	-0.94047	3.81336	7.82675	0.0128801	0.485444
ENSMUSG00000039990	0.25955	4.93645	7.79988	0.0129362	0.486577
ENSMUSG00000052748	-0.225531	3.58616	7.79652	0.0129523	0.486577
ENSMUSG00000007682	0.770003	6.29323	7.80551	0.0129815	0.486878
ENSMUSG00000090387	-1.77296	-1.8092	7.78275	0.0130779	0.489698
ENSMUSG00000037376	0.2149	5.14918	7.75671	0.013145	0.491415
ENSMUSG00000025089	-0.431485	5.66489	7.74866	0.0132573	0.494497
ENSMUSG00000040782	0.157113	5.31228	7.73117	0.0132703	0.494497
ENSMUSG00000087721	-0.664973	-0.573614	9.50221	0.0133468	0.496185
ENSMUSG00000021901	0.301816	6.72052	7.71655	0.0133587	0.496185
ENSMUSG00000022529	0.147578	4.67654	7.70513	0.0133995	0.496403
ENSMUSG00000030092	-0.372464	4.21246	7.7089	0.0134076	0.496403
ENSMUSG00000078812	0.193681	7.37294	7.6737	0.0135573	0.501144
ENSMUSG00000090100	-0.371923	7.22537	7.68032	0.0135841	0.501163
ENSMUSG00000080021	0.207638	3.13427	7.66093	0.013622	0.501163
ENSMUSG00000021737	0.147408	5.93614	7.66073	0.013623	0.501163
ENSMUSG00000103375	-0.433199	2.37934	7.6372	0.0137432	0.50478
ENSMUSG00000094958	-0.69016	-0.434626	7.61405	0.0138627	0.50717
ENSMUSG00000104263	-1.43385	-1.92058	8.37684	0.0139115	0.50717
ENSMUSG00000030942	0.184107	5.97343	7.60245	0.013923	0.50717
ENSMUSG00000005161	0.136443	7.12278	7.6003	0.0139342	0.50717
ENSMUSG00000041702	-0.184951	5.34599	7.6	0.0139358	0.50717
ENSMUSG00000038319	-0.484196	5.64161	7.61255	0.0139454	0.50717
ENSMUSG00000038459	0.244255	4.97451	7.59494	0.0139622	0.50717
ENSMUSG00000035692	-0.57088	0.681301	7.5837	0.0140211	0.507964
ENSMUSG00000086236	-2.03197	-1.59215	7.59004	0.0140631	0.507964
ENSMUSG00000041423	-0.892495	3.41693	7.5887	0.0140702	0.507964
ENSMUSG00000028451	-1.29113	-1.43991	7.576	0.0140881	0.507964
ENSMUSG00000061859	-0.895236	4.17125	7.58413	0.0140942	0.507964
ENSMUSG00000044694	0.692688	1.57186	7.5714	0.0141476	0.508635
ENSMUSG00000114378	1.73706	-1.4052	7.56749	0.0141821	0.508635
ENSMUSG00000032217	-0.156542	5.52976	7.54331	0.0142351	0.508635
ENSMUSG00000108232	-1.52526	-1.62946	7.55001	0.0142515	0.508635
ENSMUSG00000107062	1.76709	0.412856	7.55432	0.0142522	0.508635
ENSMUSG00000028741	0.203916	3.92848	7.53476	0.0142809	0.508635
ENSMUSG00000107534	-1.2586	-1.33409	7.53988	0.0142854	0.508635
ENSMUSG00000100671	-1.8443	-0.302368	7.54739	0.0142892	0.508635
ENSMUSG00000058355	0.199196	6.68035	7.5271	0.0143221	0.508884
ENSMUSG00000097177	-0.442106	1.45014	7.5237	0.0143403	0.508884
ENSMUSG00000024335	0.148746	7.45366	7.49847	0.0144771	0.512937
ENSMUSG00000003269	0.242123	5.89989	7.49444	0.014499	0.512937
ENSMUSG00000083101	0.340452	1.67524	7.48983	0.0145242	0.513041
ENSMUSG00000026228	-1.77973	-1.01206	7.48719	0.0146154	0.514292
ENSMUSG00000028862	0.747977	3.07304	7.4807	0.0146511	0.514292
ENSMUSG00000101077	-1.44147	-1.73822	7.47077	0.0146523	0.514292
ENSMUSG00000112256	-1.59737	-1.76807	7.47092	0.0146773	0.514292
ENSMUSG00000103933	0.269929	3.03414	7.45823	0.0146982	0.514292
ENSMUSG00000114081	-1.4337	-1.82701	7.45973	0.0147025	0.514292
ENSMUSG00000024446	0.255665	3.1418	7.45508	0.0147157	0.514292
ENSMUSG00000027111	-0.449397	4.41252	7.45565	0.0147897	0.514665
ENSMUSG00000114244	-1.26709	-0.825777	7.45198	0.0148102	0.514665
ENSMUSG00000033706	0.376781	5.08454	7.45161	0.0148122	0.514665
ENSMUSG00000085274	-0.463268	0.946177	7.43531	0.0148259	0.514665
ENSMUSG00000103611	-1.5469	-1.44902	7.44701	0.0148379	0.514665
ENSMUSG00000073424	0.481103	3.57152	7.42975	0.0149317	0.516803
ENSMUSG00000107002	0.183564	4.70967	7.41362	0.0149479	0.516803
ENSMUSG00000096917	0.602276	0.659193	7.40754	0.0149823	0.516803
ENSMUSG00000109555	-1.32627	-0.380581	7.42008	0.0149892	0.516803
ENSMUSG00000095649	-0.587331	-0.223273	7.51298	0.0150389	0.517742
ENSMUSG00000028330	0.236647	6.12621	7.39158	0.015073	0.518143
ENSMUSG00000112411	-1.5806	-1.77445	7.38384	0.0151625	0.520442
ENSMUSG00000086075	0.495865	1.82822	7.36194	0.0152432	0.521852
ENSMUSG00000053317	0.23468	3.27562	7.35894	0.0152605	0.521852
ENSMUSG00000085262	-2.32926	-1.5463	7.36594	0.0152987	0.521852
ENSMUSG00000084964	-0.753325	-0.575456	7.33562	0.0153962	0.521852
ENSMUSG00000109111	-2.02775	-1.22467	7.34286	0.0154328	0.521852
ENSMUSG00000028701	-0.226667	4.56319	7.32483	0.0154594	0.521852
ENSMUSG00000103672	-0.702608	1.74119	7.33217	0.0154955	0.521852
ENSMUSG00000024038	0.239001	5.06151	7.31569	0.0155132	0.521852
ENSMUSG00000085084	-0.559068	2.49398	7.32435	0.0155218	0.521852
ENSMUSG00000057278	0.231914	3.09803	7.31355	0.0155258	0.521852
ENSMUSG00000102553	-0.635479	1.05174	7.31073	0.0155581	0.521852
ENSMUSG00000033720	-0.340263	7.49929	7.31357	0.015559	0.521852
ENSMUSG00000034855	-2.58441	-0.495017	7.31964	0.0155692	0.521852
ENSMUSG00000000402	-0.767737	1.2807	7.31885	0.0155738	0.521852
ENSMUSG00000104910	-1.46603	-2.00588	7.9716	0.0155871	0.521852
ENSMUSG00000071662	0.17553	5.48512	7.30236	0.0155919	0.521852
ENSMUSG00000104150	-0.818886	-0.357324	7.29878	0.0156132	0.521852
ENSMUSG00000104383	-1.51586	-1.32685	7.31194	0.0156147	0.521852
ENSMUSG00000046791	0.437743	3.61604	7.29774	0.0156737	0.521852
ENSMUSG00000110711	-1.18909	-0.751363	7.29257	0.0157267	0.521852
ENSMUSG00000097331	0.823049	0.743808	7.28967	0.0157413	0.521852
ENSMUSG00000024480	0.289878	4.33405	7.27179	0.0157745	0.521852
ENSMUSG00000104706	-1.59639	-1.36075	7.28103	0.0157989	0.521852
ENSMUSG00000106682	-0.900996	0.402633	7.28044	0.0158025	0.521852
ENSMUSG00000090935	-0.179045	5.23241	7.2649	0.0158159	0.521852
ENSMUSG00000040204	-0.810096	-0.188408	7.26411	0.0158257	0.521852
ENSMUSG00000108741	-0.869056	-0.760648	7.26013	0.0158447	0.521852
ENSMUSG00000002835	0.49494	1.75792	7.25702	0.0158635	0.521852
ENSMUSG00000050150	-2.03473	-1.68167	7.26869	0.0158732	0.521852
ENSMUSG00000097877	-0.62023	3.01416	7.26718	0.0158823	0.521852
ENSMUSG00000004460	0.286586	5.72733	7.2403	0.0159894	0.524625
ENSMUSG00000034282	-0.637889	3.26425	7.24148	0.0160383	0.525481
ENSMUSG00000027639	-0.315956	4.64091	7.2224	0.0160914	0.526259
ENSMUSG00000034265	0.345609	5.73487	7.22696	0.0161272	0.526259
ENSMUSG00000112295	-1.07709	-0.897434	7.21572	0.0161506	0.526259
ENSMUSG00000004843	0.214983	5.78532	7.20959	0.0161533	0.526259
ENSMUSG00000071192	-0.617342	-0.00167093	7.19528	0.0162419	0.527823
ENSMUSG00000002661	-0.270197	3.27287	7.19446	0.016247	0.527823
ENSMUSG00000064349	-0.231169	4.31935	7.18707	0.016293	0.527975
ENSMUSG00000090308	-1.05678	-1.25435	7.18708	0.0162975	0.527975
ENSMUSG00000044471	-0.929432	-0.451964	7.18435	0.0163361	0.528482
ENSMUSG00000074896	-0.932698	2.75672	7.18403	0.0163934	0.529485
ENSMUSG00000062488	-0.931865	2.60242	7.17789	0.0164319	0.529485
ENSMUSG00000113606	-0.320929	2.22917	7.16427	0.0164359	0.529485
ENSMUSG00000091993	2.27609	-1.0704	7.17316	0.0164616	0.529571
ENSMUSG00000104214	-1.40835	-1.5249	7.15097	0.0165755	0.531604
ENSMUSG00000096553	-1.97307	-1.41581	7.15327	0.0165872	0.531604
ENSMUSG00000107504	0.767449	-0.157731	7.13524	0.0166199	0.531604
ENSMUSG00000070337	-1.45892	1.42715	7.12441	0.0167714	0.531604
ENSMUSG00000068615	-0.728186	2.87329	7.11927	0.0168045	0.531604
ENSMUSG00000025939	0.215552	5.71362	7.10603	0.0168074	0.531604
ENSMUSG00000000214	-2.60243	3.1746	7.11241	0.0168487	0.531604
ENSMUSG00000020462	0.165509	6.35082	7.09888	0.0168537	0.531604
ENSMUSG00000078920	-0.768613	-0.397143	7.09666	0.016868	0.531604
ENSMUSG00000085732	-1.58459	-1.75978	7.10085	0.0168989	0.531604
ENSMUSG00000085884	-1.51472	-0.880532	7.10353	0.0169062	0.531604
ENSMUSG00000111935	-1.85384	-1.76071	7.09833	0.01694	0.531604
ENSMUSG00000073542	-0.266833	2.83569	7.08213	0.0169626	0.531604
ENSMUSG00000027326	-2.14343	-1.41394	7.09458	0.0169643	0.531604
ENSMUSG00000005374	0.141942	5.06545	7.08025	0.0169749	0.531604
ENSMUSG00000097263	-0.994395	-1.39122	12.7225	0.0169799	0.531604
ENSMUSG00000085010	-1.88294	-1.3525	7.0918	0.0169824	0.531604
ENSMUSG00000053889	-1.01465	-0.835398	7.0822	0.0169874	0.531604
ENSMUSG00000050640	0.419118	5.88713	7.08985	0.0169952	0.531604
ENSMUSG00000022610	-0.719682	1.4123	7.08832	0.0170046	0.531604
ENSMUSG00000022311	0.231488	6.34748	7.07322	0.0170209	0.531604
ENSMUSG00000028195	0.495533	2.33125	7.07452	0.0170318	0.531604
ENSMUSG00000040302	-0.212363	3.38202	7.05795	0.0171213	0.533383
ENSMUSG00000086873	0.369724	1.02841	7.05587	0.017135	0.533383
ENSMUSG00000098312	-1.16156	-1.68887	12.4959	0.0172336	0.534143
ENSMUSG00000052962	-0.150961	4.73726	7.03538	0.0172709	0.534143
ENSMUSG00000042817	-1.24613	3.07096	7.04293	0.0173043	0.534143
ENSMUSG00000066438	-1.18385	2.53418	7.04274	0.0173056	0.534143
ENSMUSG00000097960	-0.946895	3.0472	7.04136	0.0173148	0.534143
ENSMUSG00000030591	0.175122	6.17539	7.02561	0.0173362	0.534143
ENSMUSG00000032239	-0.249121	4.16832	7.02518	0.0173391	0.534143
ENSMUSG00000076441	-0.693553	4.67007	7.03357	0.0173668	0.534143
ENSMUSG00000079614	0.18907	5.49091	7.02089	0.0173679	0.534143
ENSMUSG00000021418	0.42235	2.39185	7.01381	0.0174154	0.534892
ENSMUSG00000056411	-0.870955	0.33953	7.0196	0.0174478	0.535175
ENSMUSG00000047098	-0.178692	5.11826	7.0015	0.0174985	0.535425
ENSMUSG00000044066	-0.126277	5.06218	6.9979	0.0175228	0.535425
ENSMUSG00000039130	0.201363	4.3124	6.99493	0.017543	0.535425
ENSMUSG00000102192	-1.36038	-1.23185	7.006	0.0175523	0.535425
ENSMUSG00000078612	1.66427	-1.02895	7.00148	0.0175828	0.535425
ENSMUSG00000105586	-1.42639	-1.74323	6.99192	0.0175952	0.535425
ENSMUSG00000004891	-0.368876	3.49611	6.98206	0.0176352	0.535935
ENSMUSG00000110400	-1.18637	-0.950359	6.966	0.0178098	0.540178
ENSMUSG00000018347	0.236495	3.52331	6.95371	0.0178252	0.540178
ENSMUSG00000002603	-0.381252	2.23575	6.95083	0.0178451	0.540178
ENSMUSG00000056476	-0.214659	6.21533	6.94051	0.0179167	0.5413
ENSMUSG00000105804	-0.49018	0.979372	6.93872	0.0179291	0.5413
ENSMUSG00000018040	0.160737	6.35078	6.93054	0.0179861	0.542311
ENSMUSG00000057315	-0.805661	3.62728	6.93618	0.0180321	0.542964
ENSMUSG00000016344	0.195406	4.5761	6.92071	0.0180549	0.542964
ENSMUSG00000060771	0.460016	4.57758	6.9207	0.0181405	0.544829
ENSMUSG00000101685	0.526378	-0.0505188	6.90111	0.0181929	0.545692
ENSMUSG00000112679	1.22392	-0.948569	6.90554	0.0182468	0.545772
ENSMUSG00000079494	0.487579	1.02024	6.8911	0.0182639	0.545772
ENSMUSG00000020755	0.145477	5.52962	6.89072	0.0182665	0.545772
ENSMUSG00000106757	-0.626278	-0.454907	6.88344	0.0183184	0.546613
ENSMUSG00000058183	-1.58435	-0.837857	6.89213	0.0183426	0.546627
ENSMUSG00000080152	0.965219	-1.10325	6.87313	0.018392	0.546695
ENSMUSG00000020834	-0.30401	2.97547	6.86986	0.0184155	0.546695
ENSMUSG00000022814	0.246703	4.39797	6.85885	0.0184946	0.546695
ENSMUSG00000056076	0.129574	6.55394	6.85619	0.0185138	0.546695
ENSMUSG00000027286	0.227111	4.45547	6.8556	0.0185181	0.546695
ENSMUSG00000029108	0.92926	6.72878	6.86704	0.0185221	0.546695
ENSMUSG00000102324	-0.904996	0.554288	6.8662	0.0185282	0.546695
ENSMUSG00000089694	0.54632	1.02804	6.84956	0.0185617	0.546695
ENSMUSG00000046854	-0.639494	2.64212	6.85545	0.0186057	0.546695
ENSMUSG00000097443	-0.601292	0.0844513	6.82882	0.0187125	0.546695
ENSMUSG00000019718	-0.41781	1.32121	6.82798	0.0187186	0.546695
ENSMUSG00000051054	0.710339	0.314636	6.82976	0.0187202	0.546695
ENSMUSG00000103075	-1.10269	-1.50781	6.82706	0.0187254	0.546695
ENSMUSG00000108055	-1.69507	-1.73121	6.83863	0.0187279	0.546695
ENSMUSG00000029153	0.481865	5.84087	6.83665	0.0187423	0.546695
ENSMUSG00000020328	-0.390285	2.98108	6.82307	0.0187545	0.546695
ENSMUSG00000035372	0.200047	3.85254	6.82183	0.0187637	0.546695
ENSMUSG00000029307	0.845369	1.39925	6.83266	0.0187715	0.546695
ENSMUSG00000023908	-0.450838	2.28943	6.8119	0.0188366	0.547376
ENSMUSG00000050002	-0.380498	3.69668	6.81437	0.018845	0.547376
ENSMUSG00000026514	1.11073	5.77872	6.81976	0.018866	0.547376
ENSMUSG00000037568	-0.952938	1.81122	6.81363	0.0189112	0.547996
ENSMUSG00000021364	0.24581	4.00372	6.79772	0.0189412	0.548179
ENSMUSG00000097011	-1.25728	-1.58156	6.78733	0.0190411	0.550377
ENSMUSG00000020783	-0.153165	5.06311	6.77016	0.0191466	0.55239
ENSMUSG00000000247	0.687168	4.80886	6.7792	0.0191669	0.55239
ENSMUSG00000019809	0.171172	4.61873	6.76538	0.0191826	0.55239
ENSMUSG00000095139	-0.582021	4.19247	6.76823	0.0192492	0.552729
ENSMUSG00000031601	0.367394	6.40697	6.76727	0.0192564	0.552729
ENSMUSG00000112640	0.317028	2.30566	6.75427	0.0192662	0.552729
ENSMUSG00000026482	0.369321	7.03141	6.75319	0.0193627	0.554554
ENSMUSG00000020773	-0.426634	1.91782	6.73953	0.0193779	0.554554
ENSMUSG00000097706	2.14943	-0.490237	6.73528	0.0194988	0.557023
ENSMUSG00000031538	0.346316	5.66655	6.73316	0.019515	0.557023
ENSMUSG00000073907	-0.92564	-1.36549	8.91451	0.0195366	0.557023
ENSMUSG00000025354	0.240355	5.97563	6.7081	0.0196186	0.557883
ENSMUSG00000105264	-1.73271	-1.70161	6.71059	0.0196884	0.557883
ENSMUSG00000102408	-1.02639	-1.04027	6.70106	0.0196972	0.557883
ENSMUSG00000113242	-0.302823	2.03732	6.69713	0.0197033	0.557883
ENSMUSG00000022507	-0.165802	5.90076	6.6953	0.0197175	0.557883
ENSMUSG00000109709	-1.33139	-1.47996	6.70043	0.0197384	0.557883
ENSMUSG00000107436	-1.39068	-1.60486	6.69795	0.019754	0.557883
ENSMUSG00000052125	0.642711	3.86112	6.69826	0.0197837	0.557883
ENSMUSG00000083757	0.260243	3.12761	6.68584	0.019791	0.557883
ENSMUSG00000105962	-0.926927	-1.13077	6.68136	0.019826	0.557883
ENSMUSG00000052837	0.570002	5.5127	6.69115	0.019839	0.557883
ENSMUSG00000082662	0.244386	1.90975	6.67432	0.019881	0.557883
ENSMUSG00000085403	-1.22739	0.366017	6.68574	0.0198812	0.557883
ENSMUSG00000073436	0.429238	5.56416	6.68206	0.0199099	0.558011
ENSMUSG00000047370	0.274429	2.14072	6.66727	0.0199362	0.55807
ENSMUSG00000090673	-0.361863	2.44623	6.65951	0.0199973	0.558975
ENSMUSG00000029098	-0.373105	4.88493	6.66042	0.0200799	0.558975
ENSMUSG00000056481	-0.378886	1.2777	6.64822	0.0200865	0.558975
ENSMUSG00000028943	-0.66733	1.19566	6.65394	0.0201013	0.558975
ENSMUSG00000081436	0.349642	1.36759	6.6444	0.0201168	0.558975
ENSMUSG00000103885	-1.75753	-1.08336	6.6511	0.0201537	0.558975
ENSMUSG00000038827	0.198834	4.97424	6.63944	0.0201562	0.558975
ENSMUSG00000091102	-0.453974	1.83707	6.63357	0.0202029	0.558975
ENSMUSG00000097574	0.365198	1.69207	6.63281	0.020209	0.558975
ENSMUSG00000102623	-1.35287	-1.85468	6.63273	0.0202224	0.558975
ENSMUSG00000073415	1.48185	1.98763	6.64084	0.0202352	0.558975
ENSMUSG00000020706	0.151548	5.29659	6.6172	0.0203339	0.561031
ENSMUSG00000047854	-0.453026	0.0626652	6.60858	0.0204033	0.561706
ENSMUSG00000108573	-0.379184	1.19548	6.60811	0.0204071	0.561706
ENSMUSG00000039634	0.613991	3.91104	6.61416	0.020449	0.562188
ENSMUSG00000028179	0.630698	1.99474	6.60195	0.0205477	0.56413
ENSMUSG00000094936	-0.236714	4.38491	6.58632	0.0205837	0.56413
ENSMUSG00000026458	-0.434774	6.9128	6.59637	0.020593	0.56413
ENSMUSG00000026926	0.115016	6.61816	6.57759	0.0206549	0.564981
ENSMUSG00000041202	-1.99373	-1.59775	6.58136	0.0207154	0.564981
ENSMUSG00000008668	0.191833	5.56	6.56991	0.0207179	0.564981
ENSMUSG00000106454	0.565121	-0.0737697	6.56941	0.020722	0.564981
ENSMUSG00000020992	-0.701087	0.672446	6.5619	0.0208235	0.566737
ENSMUSG00000074259	0.635636	3.65812	6.56671	0.0208356	0.566737
ENSMUSG00000022101	0.973496	-0.791005	6.55372	0.020885	0.567412
ENSMUSG00000031641	0.326932	3.89983	6.54388	0.0209368	0.568152
ENSMUSG00000028047	0.587762	5.40436	6.55013	0.0209727	0.568455
ENSMUSG00000108231	0.227533	2.2603	6.5288	0.0210585	0.570042
ENSMUSG00000029352	1.09941	0.473032	6.53715	0.0210806	0.570042
ENSMUSG00000005846	0.14603	5.69925	6.51674	0.0211596	0.571506
ENSMUSG00000020890	-0.471976	2.5363	6.5139	0.0212139	0.571772
ENSMUSG00000110344	0.528595	2.15117	6.51461	0.021219	0.571772
ENSMUSG00000081557	-0.459137	0.281545	6.50148	0.0212883	0.57297
ENSMUSG00000106475	-1.05956	-0.779056	6.50373	0.021337	0.573578
ENSMUSG00000021047	-0.601851	6.47008	6.50284	0.0213693	0.573578
ENSMUSG00000059482	0.236039	5.37885	6.48683	0.0214127	0.573578
ENSMUSG00000102287	-0.979646	-0.216161	6.49684	0.0214148	0.573578
ENSMUSG00000102813	-1.35143	1.18776	6.49344	0.0214492	0.573578
ENSMUSG00000031492	-3.10321	1.00335	6.49216	0.0214601	0.573578
ENSMUSG00000047250	-0.332944	3.66984	6.46831	0.0215713	0.57432
ENSMUSG00000097350	-0.445707	1.96352	6.46815	0.0215726	0.57432
ENSMUSG00000075593	2.58574	0.947009	6.47823	0.0215791	0.57432
ENSMUSG00000044783	-0.346628	6.41157	6.47726	0.0215874	0.57432
ENSMUSG00000074793	-0.466437	3.12375	6.46928	0.0216366	0.574966
ENSMUSG00000102752	0.356324	3.05441	6.44835	0.0217436	0.575128
ENSMUSG00000026848	0.255704	5.54557	6.44029	0.0218257	0.575128
ENSMUSG00000110160	-1.19736	-0.71201	6.44666	0.0218517	0.575128
ENSMUSG00000044912	0.423733	5.70705	6.44215	0.021891	0.575128
ENSMUSG00000034320	0.307002	3.83092	6.43039	0.0219	0.575128
ENSMUSG00000022255	-0.392627	6.11369	6.43846	0.0219232	0.575128
ENSMUSG00000108092	-0.76941	-1.03448	10.992	0.0219524	0.575128
ENSMUSG00000112714	0.41721	3.6993	6.43205	0.0219601	0.575128
ENSMUSG00000066456	0.400596	4.83916	6.4333	0.0219683	0.575128
ENSMUSG00000052676	-0.243693	4.60113	6.42259	0.0219684	0.575128
ENSMUSG00000104515	-0.913447	-1.10215	6.41958	0.0219948	0.575128
ENSMUSG00000081552	0.157331	6.23491	6.41816	0.0220073	0.575128
ENSMUSG00000044165	-0.719178	-0.377661	6.41197	0.0220618	0.575128
ENSMUSG00000103238	-0.829693	-0.919629	6.40963	0.0220824	0.575128
ENSMUSG00000025912	-0.741568	1.62604	6.41871	0.0220964	0.575128
ENSMUSG00000013089	0.433147	6.09625	6.41821	0.0221007	0.575128
ENSMUSG00000095865	0.533907	-0.262891	6.84613	0.0221223	0.575128
ENSMUSG00000091318	-0.974482	-1.05988	6.40678	0.0221243	0.575128
ENSMUSG00000081684	0.270455	1.77927	6.40076	0.022161	0.575128
ENSMUSG00000006736	0.191821	5.67536	6.3991	0.0221756	0.575128
ENSMUSG00000086996	1.19022	-1.68798	6.39925	0.0221795	0.575128
ENSMUSG00000030616	-0.57572	5.26229	6.40686	0.022201	0.575128
ENSMUSG00000062785	-0.717792	6.22367	6.40372	0.0222289	0.575128
ENSMUSG00000024650	-1.51949	0.264794	6.40234	0.0222411	0.575128
ENSMUSG00000033170	-0.675692	3.05834	6.3967	0.0222912	0.575211
ENSMUSG00000052298	0.196733	7.17133	6.38578	0.0222942	0.575211
ENSMUSG00000032744	-0.713547	2.56687	6.39072	0.0223445	0.575588
ENSMUSG00000113841	-0.410947	0.887513	6.37856	0.0223587	0.575588
ENSMUSG00000024095	0.285624	6.19722	6.37462	0.0224412	0.576035
ENSMUSG00000110361	-0.543712	-0.162146	6.36842	0.0224497	0.576035
ENSMUSG00000035024	-0.126321	5.33995	6.36828	0.022451	0.576035
ENSMUSG00000112161	2.13315	-0.652699	6.37261	0.0225068	0.576825
ENSMUSG00000021280	-1.01954	0.816121	6.35209	0.0226923	0.580933
ENSMUSG00000009207	-0.208171	5.56404	6.33021	0.0227966	0.582669
ENSMUSG00000111854	-1.03569	-1.3693	6.32925	0.0228107	0.582669
ENSMUSG00000113936	0.185844	3.05971	6.32245	0.0228678	0.583396
ENSMUSG00000107076	-1.52443	-1.62663	6.33047	0.0228897	0.583396
ENSMUSG00000033715	-0.716637	0.240949	6.31735	0.0229371	0.583845
ENSMUSG00000036591	0.218232	7.76452	6.31266	0.0229579	0.583845
ENSMUSG00000067929	-0.537566	-0.172896	6.57846	0.0230334	0.58512
ENSMUSG00000049892	0.671316	3.21095	6.30592	0.0231162	0.586576
ENSMUSG00000055850	0.236352	4.74871	6.27603	0.023299	0.590565
ENSMUSG00000085913	-0.573542	1.72723	6.27016	0.023408	0.591327
ENSMUSG00000046404	0.213249	4.57116	6.26437	0.0234087	0.591327
ENSMUSG00000027079	0.220069	2.84884	6.26381	0.023414	0.591327
ENSMUSG00000024219	-0.286832	5.22275	6.26641	0.0234316	0.591327
ENSMUSG00000029701	0.318069	6.40563	6.26453	0.0234965	0.591841
ENSMUSG00000028307	-1.58685	1.68212	6.26459	0.0235033	0.591841
ENSMUSG00000006276	-0.158303	6.23541	6.24053	0.023635	0.59316
ENSMUSG00000020485	0.191231	4.54783	6.2395	0.0236448	0.59316
ENSMUSG00000020372	0.136432	6.88604	6.23767	0.0236623	0.59316
ENSMUSG00000029610	0.183972	3.26684	6.23358	0.0237014	0.59316
ENSMUSG00000056749	0.450976	3.05	6.23987	0.0237061	0.59316
ENSMUSG00000108678	-1.08897	-0.756923	6.2417	0.0237138	0.59316
ENSMUSG00000025103	0.128658	6.59192	6.22919	0.0237435	0.59316
ENSMUSG00000055963	-0.302584	3.85875	6.22733	0.0237614	0.59316
ENSMUSG00000109139	-1.84196	-1.3961	6.22885	0.0238441	0.59458
ENSMUSG00000024091	0.130472	6.85747	6.21282	0.0239012	0.595362
ENSMUSG00000034330	-0.666191	1.86834	6.22011	0.0239282	0.59539
ENSMUSG00000102764	-1.4885	-0.651326	6.20517	0.0240729	0.597741
ENSMUSG00000025193	0.283933	1.86843	6.19497	0.0240744	0.597741
ENSMUSG00000113605	1.24057	-0.728252	6.19189	0.0242024	0.599077
ENSMUSG00000030283	-0.43502	5.98689	6.18953	0.0242255	0.599077
ENSMUSG00000114687	0.392716	2.88358	6.17943	0.024232	0.599077
ENSMUSG00000043866	0.161824	5.40983	6.17692	0.0242512	0.599077
ENSMUSG00000067873	0.139746	6.29545	6.17621	0.0242581	0.599077
ENSMUSG00000113070	-0.69393	0.039069	6.1593	0.0244299	0.602674
ENSMUSG00000098143	-1.71896	-1.81507	6.16316	0.0244852	0.603394
ENSMUSG00000010122	-2.29475	-1.58356	6.15963	0.0245202	0.603611
ENSMUSG00000019814	0.192384	4.14011	6.14514	0.0245659	0.603925
ENSMUSG00000032997	0.207924	6.14174	6.14319	0.0245853	0.603925
ENSMUSG00000034459	-0.886036	1.11222	6.14363	0.0246796	0.604547
ENSMUSG00000113193	2.63076	-1.04759	6.14362	0.0246798	0.604547
ENSMUSG00000099440	2.16345	-1.7487	6.1421	0.024695	0.604547
ENSMUSG00000061559	0.192703	4.7628	6.12776	0.02474	0.604547
ENSMUSG00000068391	0.236719	3.21172	6.12759	0.0247417	0.604547
ENSMUSG00000037486	-0.196215	5.45091	6.1152	0.0248667	0.606957
ENSMUSG00000061171	-0.597456	0.8776	6.10693	0.0249673	0.60877
ENSMUSG00000097325	-0.963719	0.0990786	6.10864	0.0250326	0.609716
ENSMUSG00000059991	1.0042	4.99333	6.08246	0.0253003	0.615587
ENSMUSG00000037434	0.169888	4.92643	6.05445	0.0254901	0.618296
ENSMUSG00000063611	-1.26357	-1.3171	6.06263	0.0254953	0.618296
ENSMUSG00000019913	-2.84609	-0.181348	6.06152	0.0255168	0.618296
ENSMUSG00000042198	-0.208366	4.56917	6.05169	0.0255188	0.618296
ENSMUSG00000105140	-0.86441	0.275445	6.05281	0.0256075	0.619279
ENSMUSG00000082044	0.299978	1.4005	6.04227	0.0256172	0.619279
ENSMUSG00000087016	-1.4009	-1.6671	6.04719	0.02564	0.619279
ENSMUSG00000109575	-0.571004	1.29427	6.03508	0.0257233	0.620641
ENSMUSG00000098234	0.298533	3.10476	6.01193	0.0259372	0.623288
ENSMUSG00000052951	-3.80801	1.54444	6.01825	0.025971	0.623288
ENSMUSG00000103206	0.248471	2.31751	5.99847	0.0260805	0.623288
ENSMUSG00000025192	-0.337763	3.5844	5.99904	0.0260812	0.623288
ENSMUSG00000034394	-0.608366	-0.378576	5.9984	0.0260813	0.623288
ENSMUSG00000021365	0.328741	4.33308	6.00227	0.0260839	0.623288
ENSMUSG00000030336	-0.731755	-0.645019	5.99796	0.0260859	0.623288
ENSMUSG00000001323	0.303015	6.32082	6.00562	0.0260869	0.623288
ENSMUSG00000018634	-0.414192	3.96472	6.00541	0.0261077	0.623288
ENSMUSG00000106115	-1.17591	-0.67518	6.00517	0.0261102	0.623288
ENSMUSG00000074385	-1.20116	-1.04895	6.0033	0.0261302	0.623288
ENSMUSG00000034105	0.335921	3.86869	5.98317	0.0262668	0.625444
ENSMUSG00000040212	-0.954519	-0.143606	5.9898	0.0262748	0.625444
ENSMUSG00000040040	0.293548	4.4457	5.97593	0.0263398	0.626344
ENSMUSG00000081845	-0.543245	-0.35444	10.1098	0.0264331	0.627916
ENSMUSG00000057058	-1.7979	-1.03939	5.96499	0.026543	0.629113
ENSMUSG00000009356	-1.88552	0.327418	5.96368	0.0265572	0.629113
ENSMUSG00000075570	-1.6284	-1.08712	5.96294	0.0265653	0.629113
ENSMUSG00000049960	0.155027	4.0292	5.95054	0.0265985	0.629253
ENSMUSG00000038271	-0.315466	5.64114	5.95271	0.026677	0.630463
ENSMUSG00000001052	-0.150277	6.24543	5.93149	0.0268077	0.631718
ENSMUSG00000025366	-0.422045	3.43879	5.93824	0.0268153	0.631718
ENSMUSG00000026638	-0.671432	-0.176642	5.93049	0.0268187	0.631718
ENSMUSG00000037085	0.214679	3.14966	5.92859	0.0268397	0.631718
ENSMUSG00000048755	0.185336	3.87295	5.91966	0.0269386	0.633012
ENSMUSG00000029319	0.157272	5.79876	5.91604	0.0269787	0.633012
ENSMUSG00000008318	-0.420358	3.22842	5.9177	0.027026	0.633012
ENSMUSG00000047446	0.440759	5.6239	5.92034	0.0270337	0.633012
ENSMUSG00000028197	-1.22079	2.82421	5.9192	0.0270463	0.633012
ENSMUSG00000104966	-1.20372	-1.67222	5.90866	0.0270849	0.633012
ENSMUSG00000084459	0.385216	0.798538	5.90593	0.0270914	0.633012
ENSMUSG00000018906	0.235767	4.74831	5.90216	0.0271334	0.633012
ENSMUSG00000024827	0.471727	4.48513	5.91064	0.0271417	0.633012
ENSMUSG00000106980	-0.629777	0.223185	5.8979	0.0271812	0.633294
ENSMUSG00000106847	-0.282795	8.132	5.89522	0.0272112	0.633353
ENSMUSG00000086916	-0.781435	-0.190411	5.8925	0.0272708	0.634101
ENSMUSG00000018470	-0.943759	4.76192	5.89329	0.0273361	0.634979
ENSMUSG00000107227	-0.924099	-0.762371	5.87868	0.0274404	0.636637
ENSMUSG00000024383	0.149299	5.94865	5.86894	0.0275079	0.636637
ENSMUSG00000083139	0.27155	1.78138	5.86768	0.0275223	0.636637
ENSMUSG00000041781	0.219429	5.71892	5.86645	0.0275361	0.636637
ENSMUSG00000047108	-1.42284	-1.66598	5.87312	0.0275455	0.636637
ENSMUSG00000028086	0.662306	6.60027	5.86959	0.0276042	0.637355
ENSMUSG00000107610	-0.914534	-0.806062	5.85843	0.0276591	0.637985
ENSMUSG00000022761	0.236506	6.96054	5.85267	0.0276935	0.638015
ENSMUSG00000015217	-0.448134	4.19207	5.85255	0.0277987	0.638015
ENSMUSG00000104280	-0.991359	-0.917286	5.84721	0.0278096	0.638015
ENSMUSG00000026867	0.162696	6.81055	5.84073	0.0278305	0.638015
ENSMUSG00000017724	0.35158	3.23634	5.84063	0.0278362	0.638015
ENSMUSG00000102573	-0.619865	0.205358	5.83939	0.0278459	0.638015
ENSMUSG00000052565	1.28699	0.931792	5.84565	0.027878	0.638015
ENSMUSG00000067148	0.182593	4.25052	5.83555	0.0278902	0.638015
ENSMUSG00000024078	0.213339	4.14052	5.8339	0.0279093	0.638015
ENSMUSG00000085172	0.16796	3.51528	5.82864	0.0279701	0.638771
ENSMUSG00000062545	-0.797042	-0.426018	5.82312	0.0280561	0.639269
ENSMUSG00000027796	-0.421026	4.09065	5.82647	0.0280996	0.639269
ENSMUSG00000105957	0.364556	2.0099	5.81498	0.0281288	0.639269
ENSMUSG00000039841	-0.196228	3.91267	5.81451	0.0281343	0.639269
ENSMUSG00000090523	-0.589165	0.0536955	5.81414	0.0281387	0.639269
ENSMUSG00000025102	0.311958	2.8922	5.81025	0.028184	0.639269
ENSMUSG00000009549	0.166449	6.12194	5.80298	0.0282691	0.639269
ENSMUSG00000016503	0.216646	3.92334	5.80013	0.0283026	0.639269
ENSMUSG00000048388	0.208845	8.37836	5.79936	0.0283116	0.639269
ENSMUSG00000081480	-1.55706	-1.87818	5.80595	0.0283184	0.639269
ENSMUSG00000075707	1.67513	2.99456	5.80722	0.0283242	0.639269
ENSMUSG00000058997	-0.252935	5.81693	5.80079	0.0283245	0.639269
ENSMUSG00000030870	-0.230778	6.45753	5.78693	0.028458	0.641654
ENSMUSG00000038324	-0.15042	7.36957	5.78224	0.0285135	0.642277
ENSMUSG00000031789	-1.85039	-0.466978	5.77974	0.0286484	0.644687
ENSMUSG00000108341	-0.984197	0.082322	5.77384	0.0287184	0.645633
ENSMUSG00000022422	-1.89881	-1.98426	5.76138	0.0288673	0.64785
ENSMUSG00000063586	0.210868	3.21052	5.75207	0.0288732	0.64785
ENSMUSG00000002812	-0.336824	6.18427	5.75524	0.0289409	0.648738
ENSMUSG00000102803	-1.18363	-1.03229	5.75169	0.0289836	0.648745
ENSMUSG00000038745	1.45099	-0.432105	5.74978	0.0290066	0.648745
ENSMUSG00000106536	-1.58455	-1.87212	5.74732	0.0290256	0.648745
ENSMUSG00000107216	0.670524	0.110163	5.73558	0.0290829	0.649397
ENSMUSG00000100130	-1.74688	-0.972589	5.73996	0.0291251	0.649503
ENSMUSG00000036875	0.5751	1.06621	5.73199	0.029144	0.649503
ENSMUSG00000009013	0.367335	6.59812	5.73133	0.0292297	0.650785
ENSMUSG00000022014	-1.16397	-0.814971	5.72856	0.0292635	0.650907
ENSMUSG00000030079	0.192162	4.69937	5.70787	0.0294099	0.653533
ENSMUSG00000105530	-1.47611	-1.64545	5.71378	0.0294439	0.653661
ENSMUSG00000083396	0.172654	5.63354	5.6991	0.0295177	0.654514
ENSMUSG00000106448	-1.16849	-1.47846	5.70033	0.0295505	0.654514
ENSMUSG00000053600	0.267065	2.20188	5.69459	0.0295733	0.654514
ENSMUSG00000002289	0.490759	2.13131	5.69572	0.0296057	0.654514
ENSMUSG00000052336	-0.398158	5.60413	5.69735	0.029646	0.654514
ENSMUSG00000030307	-0.814886	8.22341	5.69681	0.0296526	0.654514
ENSMUSG00000041879	-0.25203	7.11213	5.6801	0.0297574	0.655821
ENSMUSG00000008763	0.202932	7.30815	5.67882	0.0297687	0.655821
ENSMUSG00000097923	0.677815	-0.334272	5.67435	0.0298244	0.655842
ENSMUSG00000067279	0.306507	5.50504	5.68106	0.0298479	0.655842
ENSMUSG00000078517	-0.186511	6.57006	5.67038	0.0298739	0.655842
ENSMUSG00000110142	-1.09233	-1.46291	5.672	0.0298834	0.655842
ENSMUSG00000044824	-1.02693	-0.636889	5.67263	0.0299531	0.656747
ENSMUSG00000032388	0.396992	5.1704	5.66315	0.0300718	0.658397
ENSMUSG00000079480	0.222437	2.77837	5.65352	0.0300854	0.658397
ENSMUSG00000082063	-0.905902	-0.784817	5.65109	0.0301567	0.65933
ENSMUSG00000050312	0.262208	3.38221	5.64305	0.0302176	0.659655
ENSMUSG00000081857	1.74639	-0.991472	5.65069	0.0302287	0.659655
ENSMUSG00000021610	0.134754	6.55548	5.63899	0.030269	0.65991
ENSMUSG00000097380	-0.514366	0.785283	5.62975	0.0303864	0.661496
ENSMUSG00000030691	-0.19838	6.22306	5.62856	0.0304017	0.661496
ENSMUSG00000020457	0.12091	5.7787	5.62531	0.0304431	0.661496
ENSMUSG00000053297	-0.274202	4.8375	5.62581	0.0304667	0.661496
ENSMUSG00000067872	0.675143	1.46811	5.63048	0.0304851	0.661496
ENSMUSG00000105382	-0.537936	1.45609	5.62113	0.0305312	0.661873
ENSMUSG00000083829	0.287786	1.60422	5.6101	0.030638	0.662882
ENSMUSG00000045842	0.52992	-0.324251	9.48595	0.0306608	0.662882
ENSMUSG00000020873	0.135869	5.23794	5.60641	0.0306854	0.662882
ENSMUSG00000034028	-1.88542	-1.98577	5.61305	0.0307084	0.662882
ENSMUSG00000036391	-0.244572	5.32059	5.60463	0.0307269	0.662882
ENSMUSG00000038187	0.304887	5.70195	5.60583	0.0308014	0.662882
ENSMUSG00000108713	0.534045	0.236235	5.59485	0.0308348	0.662882
ENSMUSG00000098178	1.17273	5.07735	5.60317	0.0308357	0.662882
ENSMUSG00000040435	0.564039	3.70999	5.60056	0.0308696	0.662882
ENSMUSG00000103467	-0.812405	-0.128616	5.59652	0.0308778	0.662882
ENSMUSG00000082246	0.694058	-0.972467	10.3469	0.0308939	0.662882
ENSMUSG00000074220	-0.289019	3.56017	5.58137	0.0310101	0.664758
ENSMUSG00000064355	-0.338161	1.43957	5.57891	0.0310421	0.664816
ENSMUSG00000044814	-0.795907	-0.680917	5.57603	0.0310891	0.664816
ENSMUSG00000095457	-0.587291	-0.446343	7.30861	0.0311391	0.664816
ENSMUSG00000109194	-1.16778	-0.715983	5.57774	0.0311664	0.664816
ENSMUSG00000069682	0.150925	5.01862	5.56838	0.03118	0.664816
ENSMUSG00000023079	-0.183693	5.34154	5.56794	0.0311858	0.664816
ENSMUSG00000023988	0.275362	4.661	5.5662	0.0312316	0.665178
ENSMUSG00000006567	-0.625668	1.96009	5.56859	0.0312864	0.66573
ENSMUSG00000021832	0.175385	6.10087	5.5492	0.0314328	0.667585
ENSMUSG00000038398	0.194554	5.10448	5.54919	0.031433	0.667585
ENSMUSG00000072582	0.183927	4.30353	5.54712	0.0314604	0.667585
ENSMUSG00000016346	0.95594	8.59492	5.54961	0.0315369	0.668182
ENSMUSG00000015869	-0.216255	5.3546	5.53951	0.0315616	0.668182
ENSMUSG00000107709	-0.977552	-1.39832	5.53451	0.0316342	0.668182
ENSMUSG00000031353	0.259906	6.79404	5.53601	0.0316361	0.668182
ENSMUSG00000072974	-0.430948	0.739343	5.53297	0.0316487	0.668182
ENSMUSG00000001558	-0.613666	-0.143254	5.53195	0.0316623	0.668182
ENSMUSG00000112639	0.514119	1.15707	5.52409	0.0317729	0.669345
ENSMUSG00000039179	-0.752365	3.21309	5.52935	0.031807	0.669345
ENSMUSG00000068601	-0.726622	-0.976631	5.52021	0.0318196	0.669345
ENSMUSG00000051256	0.153594	4.69903	5.51917	0.0318335	0.669345
ENSMUSG00000112693	0.211663	2.9939	5.51458	0.0318953	0.669859
ENSMUSG00000031139	-0.526078	2.94172	5.52122	0.031916	0.669859
ENSMUSG00000097063	-0.55736	1.30396	5.51197	0.031972	0.670423
ENSMUSG00000044005	-0.523798	3.9426	5.50059	0.0321948	0.670514
ENSMUSG00000016496	-0.65814	1.31222	5.49933	0.0322119	0.670514
ENSMUSG00000049295	-0.228982	5.34228	5.49128	0.0322137	0.670514
ENSMUSG00000094832	-1.09535	-1.77985	5.4908	0.0322174	0.670514
ENSMUSG00000098198	0.187514	2.92405	5.48963	0.0322334	0.670514
ENSMUSG00000103192	-1.20321	-1.35226	5.49635	0.0322365	0.670514
ENSMUSG00000024805	-0.794893	4.14612	5.49588	0.0322588	0.670514
ENSMUSG00000029546	-2.54257	0.412431	5.49391	0.0322856	0.670514
ENSMUSG00000050370	1.24111	-0.52046	5.49349	0.0322913	0.670514
ENSMUSG00000000127	0.194704	4.12266	5.48376	0.0323136	0.670514
ENSMUSG00000106364	-1.16728	-1.31318	5.48999	0.0323171	0.670514
ENSMUSG00000030465	0.420024	9.07722	5.49101	0.0323251	0.670514
ENSMUSG00000105700	-1.15982	-1.2552	5.48447	0.0323963	0.670583
ENSMUSG00000103657	-0.842172	-0.714078	5.4759	0.0324498	0.670583
ENSMUSG00000021685	-2.78078	1.43543	5.48163	0.0324534	0.670583
ENSMUSG00000017858	-0.174242	4.92234	5.47282	0.0324636	0.670583
ENSMUSG00000046523	0.938845	5.21593	5.48014	0.0324738	0.670583
ENSMUSG00000080972	-0.979389	-1.50853	5.46327	0.0325951	0.672485
ENSMUSG00000102516	-0.721652	0.760861	5.4691	0.0326252	0.672504
ENSMUSG00000087231	-0.734276	1.41416	5.45495	0.0328216	0.6743
ENSMUSG00000030881	0.292683	6.14443	5.45288	0.0328423	0.6743
ENSMUSG00000105599	0.305274	1.03891	7.26038	0.0328651	0.6743
ENSMUSG00000027162	0.219598	6.57745	5.44275	0.0328799	0.6743
ENSMUSG00000097566	-0.619035	1.79808	5.44806	0.0329173	0.6743
ENSMUSG00000011254	0.333471	2.93208	5.43834	0.0329415	0.6743
ENSMUSG00000002763	0.127213	6.07925	5.43778	0.0329494	0.6743
ENSMUSG00000004929	0.231609	5.40368	5.43705	0.0329658	0.6743
ENSMUSG00000030798	-0.57266	2.07148	5.4439	0.0329754	0.6743
ENSMUSG00000049881	-0.32375	2.61971	5.43072	0.0330483	0.675193
ENSMUSG00000066392	-0.483926	7.51477	5.43243	0.0331359	0.675703
ENSMUSG00000038180	-0.541516	1.80825	5.42988	0.0331363	0.675703
ENSMUSG00000093536	-0.670291	4.73625	5.4293	0.0331799	0.675703
ENSMUSG00000022061	1.5252	-0.579414	5.42855	0.0331905	0.675703
ENSMUSG00000039221	0.184599	5.64288	5.41163	0.0333175	0.677691
ENSMUSG00000103505	-1.30308	-1.313	5.4147	0.0333859	0.678427
ENSMUSG00000046364	0.157955	6.40915	5.404	0.0334257	0.678427
ENSMUSG00000016206	-0.715019	0.743048	5.41044	0.0334419	0.678427
ENSMUSG00000042116	-0.409963	4.57853	5.4074	0.0334896	0.678466
ENSMUSG00000093502	-0.936379	-1.07995	5.40087	0.0335027	0.678466
ENSMUSG00000075470	0.253186	5.39654	5.39812	0.0335484	0.678796
ENSMUSG00000087242	-0.95036	-0.310774	5.39934	0.0336042	0.679268
ENSMUSG00000063286	-0.568112	1.94715	5.39711	0.0336321	0.679268
ENSMUSG00000107370	-0.551801	-0.289166	5.38689	0.03367	0.679268
ENSMUSG00000036850	0.147182	5.08325	5.38137	0.0337492	0.679268
ENSMUSG00000106717	-0.553802	0.373156	5.37924	0.0337799	0.679268
ENSMUSG00000053411	-0.195222	6.15452	5.37645	0.03382	0.679268
ENSMUSG00000083262	0.438075	0.189955	5.37598	0.0338269	0.679268
ENSMUSG00000018848	0.160409	5.32099	5.37538	0.0338355	0.679268
ENSMUSG00000108930	1.41616	-1.55115	5.38311	0.0338368	0.679268
ENSMUSG00000098620	-0.644611	0.523389	5.37497	0.0338838	0.679621
ENSMUSG00000081525	-0.688526	-0.994637	5.36783	0.0339446	0.680248
ENSMUSG00000022604	-0.439342	5.4037	5.37306	0.0339817	0.680401
ENSMUSG00000078125	-1.09877	-1.58385	5.36325	0.0340374	0.680752
ENSMUSG00000097250	-1.93915	-1.12292	5.36777	0.0340583	0.680752
ENSMUSG00000081201	0.23194	2.449	5.34853	0.0342252	0.683119
ENSMUSG00000054717	0.4295	2.03176	5.34817	0.0342359	0.683119
ENSMUSG00000100078	0.19374	6.38888	5.34426	0.0342876	0.683234
ENSMUSG00000036398	0.148163	5.53222	5.34262	0.0343117	0.683234
ENSMUSG00000020641	-0.901251	0.492207	5.34907	0.0343306	0.683234
ENSMUSG00000111254	-1.32817	-0.76158	5.34601	0.0343753	0.683534
ENSMUSG00000031779	-1.78752	-1.5955	5.34198	0.0344344	0.683932
ENSMUSG00000106032	-0.545928	1.13363	5.33305	0.0344817	0.683932
ENSMUSG00000019846	-0.784017	1.6536	5.33744	0.0345011	0.683932
ENSMUSG00000041341	-0.170701	6.04282	5.32677	0.0345448	0.683932
ENSMUSG00000110993	-0.432602	0.784357	5.32512	0.0345692	0.683932
ENSMUSG00000109108	0.539621	0.882042	5.32528	0.0345732	0.683932
ENSMUSG00000091507	-0.653554	-0.288761	5.31913	0.0346579	0.685021
ENSMUSG00000020115	0.124855	5.69318	5.31019	0.0347908	0.686569
ENSMUSG00000081453	0.200067	5.91938	5.30985	0.0347958	0.686569
ENSMUSG00000032921	-2.05377	-0.496752	5.31291	0.0348641	0.686892
ENSMUSG00000022194	0.242747	6.6896	5.30594	0.0348717	0.686892
ENSMUSG00000029641	0.996085	2.47197	5.31022	0.0349042	0.686946
ENSMUSG00000084838	0.234307	2.6518	5.28491	0.0351695	0.690577
ENSMUSG00000082148	-1.06548	-1.36443	5.28518	0.0352151	0.690577
ENSMUSG00000078453	0.440531	2.49147	5.28517	0.0352153	0.690577
ENSMUSG00000102466	-1.46541	-1.35315	5.28897	0.0352226	0.690577
ENSMUSG00000034765	0.652861	3.03855	5.2827	0.0353172	0.690577
ENSMUSG00000081404	-0.647688	-0.87797	5.66349	0.0353265	0.690577
ENSMUSG00000102747	-1.35158	-1.2922	5.28064	0.0353484	0.690577
ENSMUSG00000104496	0.215714	2.94574	5.27049	0.0353876	0.690577
ENSMUSG00000019158	0.2484	3.82858	5.26928	0.0354061	0.690577
ENSMUSG00000066687	0.73071	5.65328	5.27632	0.0354138	0.690577
ENSMUSG00000070808	-0.184864	4.73033	5.26607	0.0354548	0.690577
ENSMUSG00000002458	0.422282	3.85692	5.27275	0.035468	0.690577
ENSMUSG00000104690	-1.88087	-1.30091	5.27184	0.0354818	0.690577
ENSMUSG00000097165	0.405979	1.32696	5.26259	0.0355078	0.690577
ENSMUSG00000105277	-0.984052	-1.62871	5.27084	0.0355457	0.690731
ENSMUSG00000099634	0.28838	1.05041	5.25128	0.0356807	0.692758
ENSMUSG00000114167	0.294432	2.09125	5.24937	0.0357101	0.692758
ENSMUSG00000035673	0.266004	4.7065	5.24512	0.0357994	0.693907
ENSMUSG00000025200	0.180902	3.88288	5.2399	0.0358557	0.694414
ENSMUSG00000045777	-0.651204	3.75405	5.24479	0.0358956	0.694604
ENSMUSG00000024222	0.489304	6.329	5.24257	0.0359298	0.694683
ENSMUSG00000097668	-1.54056	-1.20487	5.23845	0.0359932	0.695292
ENSMUSG00000025899	0.226108	4.50946	5.22917	0.0360216	0.695292
ENSMUSG00000036890	0.309824	4.6664	5.22827	0.0361269	0.696742
ENSMUSG00000071141	0.152731	3.96157	5.21929	0.0361751	0.697088
ENSMUSG00000024576	0.139349	8.17874	5.21579	0.0362296	0.697556
ENSMUSG00000051579	0.208533	5.0257	5.20747	0.0363597	0.699254
ENSMUSG00000086970	-1.6972	-1.17918	5.21292	0.0363901	0.699254
ENSMUSG00000030795	0.256747	7.78206	5.20404	0.0364134	0.699254
ENSMUSG00000042138	-0.338336	3.11086	5.20265	0.0364403	0.699254
ENSMUSG00000022915	-1.48712	-1.39939	5.20786	0.0364694	0.699254
ENSMUSG00000100486	-1.12553	-0.923694	5.20587	0.0365006	0.699271
ENSMUSG00000049538	-0.649667	2.39481	5.1907	0.0367397	0.702645
ENSMUSG00000106751	-0.910231	-0.898337	5.18542	0.0367579	0.702645
ENSMUSG00000043099	-0.382946	1.24926	5.18157	0.0367681	0.702645
ENSMUSG00000001518	-0.212982	4.60116	5.17634	0.0368512	0.702905
ENSMUSG00000102272	1.12873	-1.51703	5.17867	0.0368693	0.702905
ENSMUSG00000112169	-0.979415	-0.181753	5.18228	0.0368731	0.702905
ENSMUSG00000084808	-0.488998	0.957687	5.16887	0.0369704	0.704103
ENSMUSG00000042759	-0.786779	0.312104	5.17023	0.0370651	0.704103
ENSMUSG00000107120	-0.455901	1.24125	5.16244	0.0370732	0.704103
ENSMUSG00000037593	-1.01689	2.58191	5.16966	0.0370742	0.704103
ENSMUSG00000109401	-0.473037	0.730101	5.15969	0.0371173	0.704103
ENSMUSG00000078185	-0.41304	3.68591	5.16685	0.0371191	0.704103
ENSMUSG00000108446	-0.549176	-0.211886	5.15743	0.0371535	0.704104
ENSMUSG00000037747	-0.252096	7.25575	5.15579	0.0371926	0.704104
ENSMUSG00000033855	0.680713	2.30945	5.16112	0.0372111	0.704104
ENSMUSG00000034807	0.240249	5.98044	5.15418	0.0372412	0.704104
ENSMUSG00000023707	0.386435	4.07487	5.15522	0.0373059	0.704742
ENSMUSG00000061119	-0.325901	3.07154	5.1461	0.0373361	0.704742
ENSMUSG00000106896	-0.398717	2.30157	5.14412	0.0373737	0.704874
ENSMUSG00000064350	-0.217013	3.01854	5.13653	0.037491	0.70651
ENSMUSG00000013629	0.247997	5.04274	5.13245	0.0375819	0.707287
ENSMUSG00000019989	-2.09434	-1.34889	5.13742	0.0375936	0.707287
ENSMUSG00000027108	0.210436	6.34383	5.12677	0.0376499	0.707769
ENSMUSG00000051343	-0.259504	6.49786	5.12739	0.0376924	0.707972
ENSMUSG00000084020	2.64816	-0.719323	5.12657	0.0377705	0.707972
ENSMUSG00000106560	-1.16444	-1.49049	5.12094	0.0378249	0.707972
ENSMUSG00000086228	-1.16515	3.3301	5.12251	0.0378368	0.707972
ENSMUSG00000098754	0.850013	-0.994723	5.11496	0.0378649	0.707972
ENSMUSG00000113753	0.368767	2.65903	5.1133	0.0378754	0.707972
ENSMUSG00000046687	-0.588456	3.92317	5.12014	0.0378756	0.707972
ENSMUSG00000056508	-0.434381	0.646167	5.10938	0.0379347	0.708503
ENSMUSG00000026946	-0.949159	0.974318	5.10757	0.0380822	0.709824
ENSMUSG00000023277	0.224782	4.30745	5.0971	0.0381374	0.709824
ENSMUSG00000019782	0.119536	4.58618	5.09598	0.0381559	0.709824
ENSMUSG00000005514	0.141005	6.06148	5.09452	0.0381801	0.709824
ENSMUSG00000085118	-0.433299	0.48316	5.09442	0.0381817	0.709824
ENSMUSG00000070520	0.327726	4.89607	5.09994	0.0382082	0.709824
ENSMUSG00000031904	0.243593	4.86256	5.09262	0.0382208	0.709824
ENSMUSG00000073406	-1.78995	-0.188317	5.09272	0.038328	0.711242
ENSMUSG00000008140	0.128514	7.37125	5.08104	0.0384043	0.712085
ENSMUSG00000039934	-0.357165	3.04094	5.07843	0.0384699	0.712728
ENSMUSG00000102827	0.852754	0.175958	5.07437	0.0386341	0.714138
ENSMUSG00000004285	0.129627	5.74882	5.06627	0.0386518	0.714138
ENSMUSG00000021607	0.183647	4.09373	5.06577	0.0386601	0.714138
ENSMUSG00000051262	0.452038	1.54473	5.06541	0.0386698	0.714138
ENSMUSG00000023328	-0.507196	6.78653	5.06889	0.0387262	0.714607
ENSMUSG00000001964	0.218944	4.85786	5.05973	0.0387619	0.714694
ENSMUSG00000087473	-1.78531	-1.50621	5.03613	0.0392815	0.722704
ENSMUSG00000108954	-0.720933	0.224361	5.03124	0.0393294	0.722704
ENSMUSG00000027014	0.222786	4.1681	5.0229	0.0393889	0.722704
ENSMUSG00000112822	-0.983511	-0.861662	5.02851	0.0393926	0.722704
ENSMUSG00000050222	0.268588	3.27349	5.01781	0.0394766	0.722704
ENSMUSG00000054256	-0.309782	4.9374	5.02398	0.0394896	0.722704
ENSMUSG00000043618	0.202409	2.86725	5.01581	0.0395111	0.722704
ENSMUSG00000040795	0.239268	4.29485	5.01569	0.0395131	0.722704
ENSMUSG00000028933	-0.374131	2.9967	5.01724	0.0395226	0.722704
ENSMUSG00000108640	-0.660639	-0.712234	5.0142	0.0395389	0.722704
ENSMUSG00000092247	0.548674	-0.380169	5.01232	0.0395713	0.722704
ENSMUSG00000111505	-1.02936	-1.2246	5.01675	0.0395723	0.722704
ENSMUSG00000053914	0.444009	0.742375	5.00264	0.039739	0.725173
ENSMUSG00000033498	-1.70537	-0.748462	5.00419	0.0398317	0.726057
ENSMUSG00000097258	-0.466032	1.37079	4.99654	0.0398504	0.726057
ENSMUSG00000038777	-0.540511	4.1723	4.99911	0.0399201	0.726753
ENSMUSG00000024747	-2.82207	0.019389	4.99441	0.0400019	0.727152
ENSMUSG00000087301	-1.13938	2.07141	4.99262	0.0400332	0.727152
ENSMUSG00000085925	-0.382208	3.50458	4.99074	0.0400422	0.727152
ENSMUSG00000107604	-0.943903	-1.2074	4.98405	0.0400997	0.727152
ENSMUSG00000029470	-0.402187	3.39223	4.98675	0.0401266	0.727152
ENSMUSG00000074102	0.138123	5.86158	4.98018	0.0401311	0.727152
ENSMUSG00000048109	-0.217844	4.5131	4.97561	0.0402115	0.72758
ENSMUSG00000049751	0.132739	4.87333	4.97443	0.0402324	0.72758
ENSMUSG00000022580	0.628576	3.88174	4.98028	0.0402494	0.72758
ENSMUSG00000023809	0.595997	6.79568	4.97775	0.0402939	0.727614
ENSMUSG00000049799	-1.71293	-1.91687	4.97659	0.0403144	0.727614
ENSMUSG00000031839	0.213235	7.46945	4.96757	0.0403533	0.727748
ENSMUSG00000086436	0.236622	2.14383	4.96477	0.0404028	0.728072
ENSMUSG00000029657	0.215434	8.21322	4.95628	0.0405535	0.728851
ENSMUSG00000102615	-0.601582	0.909818	4.95991	0.0405593	0.728851
ENSMUSG00000042305	0.165023	5.95631	4.95274	0.0406164	0.728851
ENSMUSG00000024993	0.259906	4.9743	4.95332	0.0406515	0.728851
ENSMUSG00000084817	0.158761	4.32577	4.95068	0.040653	0.728851
ENSMUSG00000050954	-0.36005	4.03873	4.95578	0.0406815	0.728851
ENSMUSG00000032375	0.261619	5.1449	4.95136	0.0407025	0.728851
ENSMUSG00000097430	-0.452892	0.443155	4.94467	0.0407603	0.728851
ENSMUSG00000030521	0.272003	4.07666	4.94316	0.0407893	0.728851
ENSMUSG00000057103	0.21181	2.95374	4.94237	0.0408015	0.728851
ENSMUSG00000039191	-0.273082	4.52209	4.94248	0.0408325	0.728851
ENSMUSG00000034263	0.194278	4.32176	4.94046	0.0408358	0.728851
ENSMUSG00000099010	1.27303	-1.4468	4.94602	0.0408569	0.728851
ENSMUSG00000110545	0.182367	3.17679	4.93723	0.0408937	0.728945
ENSMUSG00000024844	0.201788	4.76713	4.93535	0.0409275	0.728983
ENSMUSG00000021898	1.81106	-1.35016	4.93111	0.0411247	0.73191
ENSMUSG00000110148	1.31049	0.0727636	4.92941	0.0411553	0.73191
ENSMUSG00000040843	0.169408	5.43964	4.91669	0.0412642	0.733282
ENSMUSG00000037868	0.91741	2.84015	4.9199	0.0413271	0.733835
ENSMUSG00000108081	-1.72482	-1.80959	4.9115	0.0414797	0.735877
ENSMUSG00000024985	-0.663507	3.10082	4.91006	0.0415059	0.735877
ENSMUSG00000021420	0.354328	3.81314	4.90185	0.0416306	0.737521
ENSMUSG00000106241	-0.690882	-0.768837	4.88926	0.0417652	0.739337
ENSMUSG00000049001	-1.08916	3.86593	4.89371	0.0418051	0.739476
ENSMUSG00000085837	0.657043	0.576074	4.88859	0.0418635	0.739941
ENSMUSG00000034211	0.16551	5.43043	4.87318	0.0420621	0.740643
ENSMUSG00000068270	-0.38739	3.02099	4.87564	0.0420778	0.740643
ENSMUSG00000025232	0.130406	5.81782	4.86495	0.0422149	0.740643
ENSMUSG00000038900	0.147074	5.82696	4.86452	0.042223	0.740643
ENSMUSG00000041479	-0.582508	-0.136402	4.86272	0.0422566	0.740643
ENSMUSG00000031626	0.577369	7.56454	4.86746	0.0422904	0.740643
ENSMUSG00000069727	-0.433635	1.69642	4.86045	0.0423043	0.740643
ENSMUSG00000106496	0.377386	0.356063	4.85931	0.0423202	0.740643
ENSMUSG00000107066	0.18911	2.5562	4.85914	0.0423233	0.740643
ENSMUSG00000030224	0.130224	7.08247	4.85825	0.0423401	0.740643
ENSMUSG00000107205	-0.565637	-0.180434	4.85753	0.0423534	0.740643
ENSMUSG00000059796	0.162213	6.86018	4.85694	0.0423645	0.740643
ENSMUSG00000108484	-0.53135	1.98384	4.86165	0.0423933	0.740643
ENSMUSG00000114440	-1.44402	-1.92037	4.85992	0.0424057	0.740643
ENSMUSG00000027435	-0.344526	3.02439	4.85512	0.0424126	0.740643
ENSMUSG00000024761	-0.249529	3.1337	4.85051	0.0424849	0.740643
ENSMUSG00000063229	0.379194	7.36375	4.85468	0.0425291	0.740643
ENSMUSG00000022615	0.481659	0.355491	4.84724	0.0425463	0.740643
ENSMUSG00000109231	-0.575165	-0.367091	4.8465	0.0425601	0.740643
ENSMUSG00000042121	-0.41888	5.13523	4.85242	0.0425715	0.740643
ENSMUSG00000057691	0.132366	4.84012	4.84558	0.0425775	0.740643
ENSMUSG00000090015	0.155231	5.25021	4.83799	0.0427206	0.742572
ENSMUSG00000112627	0.469979	1.77395	4.83667	0.0427828	0.742869
ENSMUSG00000089634	0.402557	0.258882	8.36742	0.042814	0.742869
ENSMUSG00000034602	0.129656	6.63963	4.8308	0.0428565	0.742869
ENSMUSG00000029782	0.27565	4.9152	4.83454	0.0428665	0.742869
ENSMUSG00000101995	-1.03646	0.394694	4.83465	0.0429063	0.742869
ENSMUSG00000070493	0.100158	6.81166	4.82524	0.0429619	0.742869
ENSMUSG00000068245	-1.39924	-0.997602	4.83165	0.0429631	0.742869
ENSMUSG00000079657	0.528885	5.26026	4.82554	0.0430792	0.744319
ENSMUSG00000048996	1.65968	-1.45622	4.82014	0.043182	0.745536
ENSMUSG00000114133	0.132437	4.91515	4.81056	0.043242	0.746014
ENSMUSG00000108381	0.196558	4.26829	4.80535	0.0433419	0.747177
ENSMUSG00000075265	-0.469847	0.914556	4.79742	0.0434944	0.748551
ENSMUSG00000025724	0.232755	4.38265	4.79666	0.0435091	0.748551
ENSMUSG00000002006	0.267354	7.11358	4.79919	0.0435189	0.748551
ENSMUSG00000039983	0.19535	5.19213	4.79413	0.0435579	0.748633
ENSMUSG00000054978	1.15216	-0.890588	4.79876	0.043592	0.748633
ENSMUSG00000083603	1.18939	-1.71448	4.79166	0.0436692	0.748633
ENSMUSG00000110419	-0.550408	0.84961	4.78864	0.043696	0.748633
ENSMUSG00000021101	-1.75635	-1.68267	4.7909	0.0437439	0.748633
ENSMUSG00000091957	0.248022	1.37327	4.78281	0.0437771	0.748633
ENSMUSG00000050266	-1.02089	-1.37273	4.78557	0.0437816	0.748633
ENSMUSG00000099192	-0.81673	-1.45961	5.69094	0.043833	0.748633
ENSMUSG00000083622	-0.843655	-1.44953	9.27634	0.043833	0.748633
ENSMUSG00000090300	0.801301	-1.13255	4.77915	0.0438482	0.748633
ENSMUSG00000109109	-1.36115	-1.85584	4.77582	0.0440088	0.749357
ENSMUSG00000022791	-0.231785	7.90644	4.76816	0.0440627	0.749357
ENSMUSG00000106260	0.352776	0.551476	9.21988	0.0441151	0.749357
ENSMUSG00000030337	-0.734194	7.24165	4.77133	0.0441247	0.749357
ENSMUSG00000022285	0.347005	9.18	4.76822	0.0441508	0.749357
ENSMUSG00000051397	-1.06762	-1.41812	4.76628	0.0441787	0.749357
ENSMUSG00000107041	0.390728	1.15272	4.75982	0.0442263	0.749357
ENSMUSG00000034110	-0.271853	4.17562	4.75751	0.0442858	0.749357
ENSMUSG00000049755	0.184442	5.2356	4.75546	0.044312	0.749357
ENSMUSG00000074358	-0.224893	2.89287	4.75488	0.0443235	0.749357
ENSMUSG00000028563	0.1712	4.17888	4.75433	0.0443342	0.749357
ENSMUSG00000067931	0.196517	4.10017	4.75352	0.0443503	0.749357
ENSMUSG00000087694	-0.733845	2.59151	4.7598	0.0443507	0.749357
ENSMUSG00000026750	0.138412	6.53722	4.75253	0.0443697	0.749357
ENSMUSG00000032582	-0.123037	5.85432	4.75095	0.044401	0.749357
ENSMUSG00000052155	0.508798	6.8786	4.75677	0.0444104	0.749357
ENSMUSG00000034918	-2.11335	-1.52317	4.75091	0.044526	0.750582
ENSMUSG00000045140	0.331819	2.29619	4.74322	0.044554	0.750582
ENSMUSG00000080406	-0.458943	0.123463	4.73997	0.0446183	0.750582
ENSMUSG00000102691	-0.787691	-1.22864	4.73902	0.0446372	0.750582
ENSMUSG00000102581	-0.971413	-0.829921	4.74464	0.0446458	0.750582
ENSMUSG00000032563	0.162427	6.14139	4.73524	0.0447124	0.750586
ENSMUSG00000108943	-0.540083	0.998723	4.73677	0.0447218	0.750586
ENSMUSG00000064361	-0.376661	1.20743	4.73367	0.0447436	0.750586
ENSMUSG00000008475	0.256182	4.60584	4.73029	0.0448372	0.75161
ENSMUSG00000086275	-1.85718	-1.88335	4.73337	0.0448742	0.751684
ENSMUSG00000000244	-0.555514	-0.583056	5.63921	0.0450981	0.753027
ENSMUSG00000111613	0.189853	4.27584	4.71556	0.045106	0.753027
ENSMUSG00000019802	0.162677	6.53355	4.71225	0.0451727	0.753027
ENSMUSG00000023169	-0.334182	7.76218	4.71663	0.0452094	0.753027
ENSMUSG00000027474	-0.378494	2.11604	4.7097	0.0452241	0.753027
ENSMUSG00000097623	-2.05471	-0.436019	4.71558	0.0452306	0.753027
ENSMUSG00000028268	-0.626698	1.99972	4.71547	0.0452328	0.753027
ENSMUSG00000076617	-0.679842	2.37766	4.71324	0.0452776	0.753027
ENSMUSG00000027395	0.192145	4.49219	4.70534	0.0453121	0.753027
ENSMUSG00000022360	-0.475484	2.36483	4.71079	0.0453126	0.753027
ENSMUSG00000036523	-1.41835	1.14421	4.71146	0.0453135	0.753027
ENSMUSG00000089713	-1.45945	-1.29953	4.7098	0.0453471	0.753042
ENSMUSG00000041837	-0.266174	4.8293	4.69805	0.0455218	0.7554
ENSMUSG00000102577	-1.02033	-1.03116	4.69417	0.0456583	0.756196
ENSMUSG00000005481	0.162437	3.98319	4.68791	0.045666	0.756196
ENSMUSG00000092335	-0.558474	-0.303424	4.68596	0.0457059	0.756196
ENSMUSG00000039220	0.151373	5.61464	4.68403	0.0457453	0.756196
ENSMUSG00000047205	0.498443	5.34932	4.68956	0.0457578	0.756196
ENSMUSG00000032512	0.149568	6.71359	4.68178	0.0457911	0.756196
ENSMUSG00000083678	0.164559	3.13103	4.67979	0.0458319	0.756196
ENSMUSG00000106990	-0.238295	3.58295	4.67869	0.0458546	0.756196
ENSMUSG00000031662	-0.485093	0.213397	4.67818	0.0458649	0.756196
ENSMUSG00000037601	0.27677	6.81217	4.68132	0.0459033	0.75629
ENSMUSG00000022946	-0.191613	6.82242	4.67132	0.0460057	0.756661
ENSMUSG00000046807	-0.846405	2.88521	4.67655	0.0460241	0.756661
ENSMUSG00000002633	-0.789319	2.311	4.67654	0.0460242	0.756661
ENSMUSG00000103970	-0.761083	-0.593418	4.67058	0.0460572	0.756664
ENSMUSG00000023156	0.151535	4.75548	4.66683	0.0460982	0.756799
ENSMUSG00000002020	-1.66871	-1.40165	4.66679	0.0462249	0.757153
ENSMUSG00000074576	0.200056	3.29653	4.65926	0.0462547	0.757153
ENSMUSG00000090124	0.804139	1.43421	4.66286	0.0463062	0.757153
ENSMUSG00000072852	0.867953	-1.04748	4.65758	0.0463301	0.757153
ENSMUSG00000013367	-0.39399	4.926	4.65667	0.0464343	0.757153
ENSMUSG00000097773	0.805367	-0.820093	4.65079	0.0464687	0.757153
ENSMUSG00000090211	-1.09211	-0.575678	4.65441	0.0464813	0.757153
ENSMUSG00000039804	0.255906	5.82671	4.65105	0.0465249	0.757153
ENSMUSG00000105901	1.91729	-1.36684	4.65158	0.04654	0.757153
ENSMUSG00000022234	0.19099	6.96988	4.64545	0.0465416	0.757153
ENSMUSG00000031328	0.224708	7.30945	4.64464	0.0465585	0.757153
ENSMUSG00000085957	0.59623	2.44416	4.65043	0.046564	0.757153
ENSMUSG00000045903	0.694989	4.04757	4.64972	0.0465789	0.757153
ENSMUSG00000110972	-1.3657	-1.85684	4.64643	0.0466243	0.757153
ENSMUSG00000020361	0.159667	8.04927	4.63717	0.0467147	0.757153
ENSMUSG00000041203	0.151595	5.21283	4.63553	0.0467491	0.757153
ENSMUSG00000026767	0.273847	5.10564	4.63996	0.0467587	0.757153
ENSMUSG00000034384	-2.47041	0.243253	4.64103	0.0467602	0.757153
ENSMUSG00000022987	-0.259533	4.11661	4.63468	0.0467669	0.757153
ENSMUSG00000098338	0.962777	-1.7115	8.85496	0.0467763	0.757153
ENSMUSG00000072972	-0.499585	-0.273466	4.6324	0.0468146	0.757242
ENSMUSG00000038765	-2.76276	0.53761	4.63387	0.0469102	0.757741
ENSMUSG00000022672	0.288034	5.95344	4.63326	0.0469231	0.757741
ENSMUSG00000030868	0.127469	6.15562	4.62378	0.046996	0.757741
ENSMUSG00000029265	0.191527	5.50736	4.61903	0.0470963	0.757741
ENSMUSG00000040740	0.38305	2.68597	4.62065	0.0471006	0.757741
ENSMUSG00000033510	0.335542	5.1027	4.62458	0.0471058	0.757741
ENSMUSG00000032593	0.395181	3.09092	4.62228	0.0471271	0.757741
ENSMUSG00000033644	0.583964	0.177645	4.61714	0.0471433	0.757741
ENSMUSG00000043282	-0.913619	-1.31054	4.61733	0.0471619	0.757741
ENSMUSG00000004892	-0.30594	8.03609	4.61958	0.047174	0.757741
ENSMUSG00000030127	0.174397	6.58841	4.6098	0.047292	0.759107
ENSMUSG00000026628	1.43626	0.526618	4.61341	0.0473421	0.759275
ENSMUSG00000103614	-1.13129	-1.4581	4.61109	0.0473683	0.759275
ENSMUSG00000102442	0.462284	-0.200146	7.14479	0.0474496	0.76005
ENSMUSG00000027357	0.207541	4.65182	4.60052	0.0474896	0.760162
ENSMUSG00000020272	-0.368376	2.89081	4.60038	0.0475311	0.7603
ENSMUSG00000101682	-0.477378	-0.281656	6.83988	0.0476175	0.760387
ENSMUSG00000020895	0.439829	2.72116	4.59377	0.0477492	0.760387
ENSMUSG00000021494	0.224292	5.09586	4.58747	0.047782	0.760387
ENSMUSG00000021752	0.543021	5.41328	4.59062	0.0478285	0.760387
ENSMUSG00000054611	-0.109908	6.85153	4.58441	0.0478348	0.760387
ENSMUSG00000075538	-1.52412	-1.54134	4.58764	0.0478925	0.760387
ENSMUSG00000108910	-0.900751	-0.723234	4.58413	0.0479452	0.760387
ENSMUSG00000038482	0.182483	5.45054	4.57755	0.0479828	0.760387
ENSMUSG00000111443	-0.763679	0.657337	4.58303	0.0479919	0.760387
ENSMUSG00000102496	-0.423829	2.64546	4.57898	0.0480417	0.760387
ENSMUSG00000023791	0.183374	3.2298	4.57482	0.0480419	0.760387
ENSMUSG00000064604	0.918506	-1.53925	4.57332	0.0480796	0.760387
ENSMUSG00000049047	0.150243	6.04322	4.57267	0.0480882	0.760387
ENSMUSG00000051669	-0.45236	0.880585	4.57255	0.0480909	0.760387
ENSMUSG00000038619	0.21261	7.89796	4.57012	0.0481436	0.760387
ENSMUSG00000097121	-0.606141	1.77637	4.57351	0.0481977	0.760387
ENSMUSG00000055555	-1.60774	-1.76592	4.56865	0.0483031	0.760387
ENSMUSG00000098415	-0.877234	-1.33985	4.56272	0.0483177	0.760387
ENSMUSG00000025173	0.139866	5.87137	4.5612	0.0483374	0.760387
ENSMUSG00000034640	0.274794	4.6889	4.56409	0.0483481	0.760387
ENSMUSG00000091803	-0.203673	3.70789	4.55969	0.0483703	0.760387
ENSMUSG00000020420	-0.445084	1.12259	4.55743	0.0484196	0.760387
ENSMUSG00000034345	0.129749	5.66888	4.55708	0.0484274	0.760387
ENSMUSG00000028833	0.427443	10.7058	4.56195	0.0484487	0.760387
ENSMUSG00000095419	-0.277148	1.88093	4.55595	0.048452	0.760387
ENSMUSG00000019373	0.123962	5.78904	4.55493	0.0484742	0.760387
ENSMUSG00000026963	1.77082	-1.62766	4.56066	0.0484769	0.760387
ENSMUSG00000102508	-1.48648	-1.64476	4.55981	0.0484956	0.760387
ENSMUSG00000047342	0.391526	3.74323	4.55909	0.0485112	0.760387
ENSMUSG00000104713	-1.04434	0.481519	4.55843	0.0485255	0.760387
ENSMUSG00000029500	0.236158	5.55952	4.55041	0.0486288	0.761187
ENSMUSG00000030098	-0.411413	5.3811	4.55019	0.0487059	0.761187
ENSMUSG00000003099	0.236979	6.30239	4.5457	0.0487279	0.761187
ENSMUSG00000048076	0.163709	8.18793	4.54326	0.0487302	0.761187
ENSMUSG00000035764	0.137991	5.82863	4.54274	0.0487416	0.761187
ENSMUSG00000055633	0.260709	3.68891	4.54036	0.0487941	0.761491
ENSMUSG00000087193	-1.10356	-1.49513	4.5411	0.048868	0.761984
ENSMUSG00000052234	-1.93886	-0.987454	4.54174	0.0488917	0.761984
ENSMUSG00000020277	0.322606	7.55489	4.53312	0.0490821	0.763951
ENSMUSG00000036834	-1.09943	3.73183	4.52738	0.0492093	0.763951
ENSMUSG00000004788	0.138837	4.60891	4.52137	0.0492144	0.763951
ENSMUSG00000074365	2.05855	-0.952423	4.52525	0.0492565	0.763951
ENSMUSG00000022111	0.168984	4.04792	4.51911	0.0492647	0.763951
ENSMUSG00000033705	-0.495971	5.81351	4.52177	0.049334	0.763951
ENSMUSG00000102498	-1.12828	-1.03457	4.51908	0.0493938	0.763951
ENSMUSG00000020427	0.607757	3.99418	4.51113	0.0495714	0.763951
ENSMUSG00000024175	0.545	1.57761	4.51064	0.0495726	0.763951
ENSMUSG00000020108	0.446146	6.18587	4.50878	0.0496242	0.763951
ENSMUSG00000058441	-0.352996	5.84391	4.50724	0.0496586	0.763951
ENSMUSG00000029169	0.131194	6.85522	4.50133	0.0496625	0.763951
ENSMUSG00000105261	-1.06456	-0.833124	4.50674	0.0496699	0.763951
ENSMUSG00000104453	0.309555	2.07752	4.5005	0.0496814	0.763951
ENSMUSG00000060121	0.335836	2.22002	4.49967	0.0496999	0.763951
ENSMUSG00000022324	1.01531	5.08872	4.50234	0.0497687	0.763951
ENSMUSG00000030110	-1.60408	4.24481	4.50148	0.0497881	0.763951
ENSMUSG00000104704	-0.614274	-0.523923	4.4934	0.0498413	0.763951
ENSMUSG00000085623	-1.74998	-1.61082	4.49711	0.0498865	0.763951
ENSMUSG00000073481	0.243139	5.1753	4.49262	0.0499149	0.763951
ENSMUSG00000052605	0.390209	2.50998	4.49129	0.0499282	0.763951
ENSMUSG00000046215	0.507295	5.24324	4.49218	0.0499979	0.763951
ENSMUSG00000027939	0.664333	0.111712	4.48774	0.0500305	0.763951
ENSMUSG00000021023	0.25981	2.64551	4.48448	0.0500433	0.763951
ENSMUSG00000031295	0.19717	5.22733	4.48339	0.0500678	0.763951
ENSMUSG00000028871	-1.23991	1.46654	4.48832	0.0500851	0.763951
ENSMUSG00000028568	0.1266	5.51908	4.48263	0.0500852	0.763951
ENSMUSG00000060032	0.220834	4.80798	4.48259	0.0500861	0.763951
ENSMUSG00000037257	0.194258	5.97544	4.4821	0.0500971	0.763951
ENSMUSG00000109812	-0.293724	1.09334	4.48169	0.0501065	0.763951
ENSMUSG00000022195	0.240192	5.67767	4.48418	0.050124	0.763951
ENSMUSG00000026914	0.133279	5.84387	4.47892	0.0501695	0.763951
ENSMUSG00000031497	-0.854152	0.552893	4.48369	0.0501902	0.763951
ENSMUSG00000027715	-0.389691	1.93185	4.4758	0.0502406	0.763951
ENSMUSG00000043807	-1.1996	-1.19979	4.48042	0.0502645	0.763951
ENSMUSG00000043126	-0.963041	-1.0547	4.47816	0.0502896	0.763951
ENSMUSG00000022420	0.298493	5.33617	4.47905	0.0502958	0.763951
ENSMUSG00000003423	0.25061	3.98508	4.47281	0.0503086	0.763951
ENSMUSG00000104330	-0.98505	-1.21115	4.47682	0.0503096	0.763951
ENSMUSG00000104830	-0.351104	0.554981	4.46831	0.0504116	0.764996
ENSMUSG00000022241	0.168185	4.97711	4.46608	0.0504626	0.765266
ENSMUSG00000020925	0.135825	4.29789	4.46127	0.0505729	0.765832
ENSMUSG00000025532	0.52343	3.89398	4.46691	0.050573	0.765832
ENSMUSG00000032363	1.29122	-1.49079	4.46575	0.0505995	0.765832
ENSMUSG00000032842	-0.272236	4.35092	4.45897	0.0506651	0.765964
ENSMUSG00000104546	-0.23798	2.73994	4.45602	0.0506936	0.765964
ENSMUSG00000086708	-1.69568	-1.93531	4.46088	0.0507113	0.765964
ENSMUSG00000029073	-0.231887	4.18209	4.45396	0.050741	0.765964
ENSMUSG00000029465	0.201984	6.08254	4.45059	0.0508187	0.766452
ENSMUSG00000108520	-0.556144	1.15217	4.45363	0.0508398	0.766452
ENSMUSG00000103334	2.05695	0.276866	4.44826	0.0510023	0.767011
ENSMUSG00000085705	-0.668822	-0.452425	4.44297	0.0510046	0.767011
ENSMUSG00000055497	0.774959	0.336612	4.44811	0.0510058	0.767011
ENSMUSG00000082675	0.263353	3.53887	4.44142	0.0510312	0.767011
ENSMUSG00000087040	-0.516831	-0.243469	4.4394	0.051078	0.767011
ENSMUSG00000025737	0.219497	4.53243	4.43801	0.0511104	0.767011
ENSMUSG00000087036	1.65515	-1.04063	4.44231	0.0511403	0.767011
ENSMUSG00000040364	1.40107	-0.0130723	4.4422	0.0511429	0.767011
ENSMUSG00000047473	-0.207088	3.736	4.43022	0.0512919	0.76733
ENSMUSG00000045689	-0.413811	1.38672	4.42899	0.0513206	0.76733
ENSMUSG00000024006	-0.155993	5.71182	4.42558	0.0514002	0.76733
ENSMUSG00000083199	0.200762	2.20438	4.42517	0.0514097	0.76733
ENSMUSG00000001998	-0.211679	4.65882	4.42469	0.051421	0.76733
ENSMUSG00000104822	-0.536346	1.62	4.42954	0.0514275	0.76733
ENSMUSG00000031431	0.426987	6.86682	4.42879	0.0514553	0.76733
ENSMUSG00000099137	-0.460167	0.947011	4.42298	0.0514611	0.76733
ENSMUSG00000027075	1.3225	-1.14109	4.42843	0.0514636	0.76733
ENSMUSG00000031723	0.243075	3.56528	4.41907	0.0515529	0.767474
ENSMUSG00000106491	-1.10285	-1.34052	4.42362	0.0515756	0.767474
ENSMUSG00000096795	0.268404	2.33087	4.41748	0.0515901	0.767474
ENSMUSG00000055541	-0.407385	3.2283	4.42234	0.0516064	0.767474
ENSMUSG00000114424	1.13892	-1.18684	4.41886	0.0516881	0.768194
ENSMUSG00000092470	0.63867	2.65729	4.41422	0.0517972	0.768675
ENSMUSG00000021203	0.469731	4.55647	4.41403	0.0518018	0.768675
ENSMUSG00000019518	0.188195	5.21216	4.40771	0.0518204	0.768675
ENSMUSG00000016179	0.571421	6.06467	4.41146	0.0518623	0.768698
ENSMUSG00000036459	0.29065	2.80892	4.40483	0.0518886	0.768698
ENSMUSG00000073902	-0.629435	-0.85959	4.40005	0.0520017	0.769734
ENSMUSG00000097971	-0.545155	3.71468	4.40457	0.0520253	0.769734
ENSMUSG00000037990	0.387165	5.15545	4.40315	0.0520588	0.769736
ENSMUSG00000014232	0.213511	4.74612	4.39547	0.0521106	0.769744
ENSMUSG00000031386	0.150468	7.06114	4.39314	0.0521659	0.769744
ENSMUSG00000114896	-1.20196	-1.74752	4.39643	0.0521777	0.769744
ENSMUSG00000109125	-0.853634	1.37387	4.39533	0.0522446	0.769744
ENSMUSG00000063412	0.134638	3.80851	4.3893	0.0522574	0.769744
ENSMUSG00000042333	-1.62583	-1.33648	4.39376	0.0522818	0.769744
ENSMUSG00000026114	-1.88419	-1.65193	4.39241	0.0523142	0.769744
ENSMUSG00000019461	0.318804	3.89053	4.389	0.0523489	0.769744
ENSMUSG00000104657	-0.873581	-0.727638	4.38863	0.0523783	0.769744
ENSMUSG00000084235	0.174472	3.67617	4.38211	0.0524294	0.769744
ENSMUSG00000058050	0.142832	4.32058	4.38032	0.0524722	0.769744
ENSMUSG00000109814	-0.329727	2.3164	4.37665	0.0525604	0.769744
ENSMUSG00000023066	-0.297041	2.91451	4.37471	0.0526068	0.769744
ENSMUSG00000047330	-0.405856	0.420333	4.37282	0.0526525	0.769744
ENSMUSG00000100351	-0.386258	0.96534	4.36876	0.0527502	0.769744
ENSMUSG00000004356	0.188056	5.42745	4.36874	0.0527507	0.769744
ENSMUSG00000100536	-1.38363	-0.575215	4.37254	0.0527901	0.769744
ENSMUSG00000111738	-0.635843	-0.912307	4.3645	0.0528531	0.769744
ENSMUSG00000046470	-0.347035	2.71717	4.36354	0.0528913	0.769744
ENSMUSG00000068114	0.398314	3.01377	4.36657	0.0529103	0.769744
ENSMUSG00000108297	-0.538896	1.17603	4.36453	0.0529373	0.769744
ENSMUSG00000081933	-0.856108	-1.5007	6.32755	0.0529588	0.769744
ENSMUSG00000020891	-1.00054	2.56435	4.36479	0.0529773	0.769744
ENSMUSG00000098158	-0.64462	-0.919113	5.27062	0.0529806	0.769744
ENSMUSG00000020171	0.132286	4.20824	4.35883	0.0529902	0.769744
ENSMUSG00000113029	-0.350075	1.80464	4.35762	0.0530196	0.769744
ENSMUSG00000110167	-0.768291	-0.732195	4.35789	0.0530554	0.769744
ENSMUSG00000044006	0.608352	0.460243	4.35755	0.0530889	0.769744
ENSMUSG00000083745	-1.00577	-1.55238	4.35598	0.0531049	0.769744
ENSMUSG00000097515	-0.442983	0.730562	4.35195	0.0531573	0.769744
ENSMUSG00000040811	-0.30168	7.32731	4.35721	0.0531609	0.769744
ENSMUSG00000066553	-0.204114	3.84222	4.35052	0.0531923	0.769744
ENSMUSG00000012819	-2.50917	2.46678	4.35568	0.0531981	0.769744
ENSMUSG00000107802	-0.313537	0.749774	4.46734	0.053262	0.769744
ENSMUSG00000001175	0.528089	9.29031	4.35252	0.0532749	0.769744
ENSMUSG00000082194	0.249306	2.40074	4.34579	0.0533077	0.769744
ENSMUSG00000022722	0.184694	4.62976	4.34548	0.0533152	0.769744
ENSMUSG00000068328	0.140336	5.45199	4.34498	0.0533275	0.769744
ENSMUSG00000021963	0.180285	4.16692	4.34047	0.0534376	0.770851
ENSMUSG00000024736	0.406659	7.55069	4.34216	0.053528	0.771066
ENSMUSG00000111601	0.600342	-0.667949	4.33578	0.0535527	0.771066
ENSMUSG00000024579	-0.188943	4.10475	4.33209	0.0536434	0.771066
ENSMUSG00000097293	1.46806	-1.25409	4.33616	0.053675	0.771066
ENSMUSG00000041324	0.95519	4.12512	4.33508	0.0537014	0.771066
ENSMUSG00000064353	0.505801	0.445875	4.32791	0.0537462	0.771066
ENSMUSG00000018286	0.12513	5.95879	4.32538	0.0538085	0.771066
ENSMUSG00000049985	-0.740695	3.01246	4.33059	0.053812	0.771066
ENSMUSG00000002324	-0.759547	2.35209	4.33016	0.0538227	0.771066
ENSMUSG00000033966	0.650258	4.47938	4.32982	0.0538309	0.771066
ENSMUSG00000097041	0.259688	2.72201	4.3236	0.0538526	0.771066
ENSMUSG00000042644	-0.396669	2.4338	4.32456	0.0538785	0.771066
ENSMUSG00000034037	-0.554261	3.50325	4.32755	0.0538871	0.771066
ENSMUSG00000097242	0.383793	1.51043	4.32034	0.0539332	0.771248
ENSMUSG00000109728	-1.21484	-1.90639	4.31837	0.0540376	0.771677
ENSMUSG00000024902	0.156098	4.83877	4.31521	0.0540602	0.771677
ENSMUSG00000079641	0.157535	5.2914	4.31321	0.0541099	0.771677
ENSMUSG00000033671	-0.141174	6.56212	4.31261	0.054125	0.771677
ENSMUSG00000083449	0.3737	0.549701	4.30597	0.0542903	0.771677
ENSMUSG00000030671	-0.148936	4.14635	4.30592	0.0542916	0.771677
ENSMUSG00000015776	0.154354	5.13318	4.30561	0.0542991	0.771677
ENSMUSG00000110404	0.300563	0.790062	4.56388	0.0543488	0.771677
ENSMUSG00000031708	-0.257875	7.42507	4.30509	0.0543664	0.771677
ENSMUSG00000025930	0.71323	0.194885	4.30531	0.0544305	0.771677
ENSMUSG00000090659	0.247896	1.90541	4.30035	0.0544307	0.771677
ENSMUSG00000035472	-1.32657	-0.827334	4.30555	0.054433	0.771677
ENSMUSG00000082329	0.305029	3.35496	4.30076	0.0544396	0.771677
ENSMUSG00000028411	0.117838	4.92484	4.29612	0.0545366	0.771677
ENSMUSG00000028007	0.311059	3.75193	4.29701	0.0545719	0.771677
ENSMUSG00000047238	0.217696	5.08299	4.29466	0.0545866	0.771677
ENSMUSG00000034460	1.0292	0.705928	4.29821	0.0546166	0.771677
ENSMUSG00000110706	-0.577664	0.374998	4.29341	0.0546424	0.771677
ENSMUSG00000083549	0.736026	-0.487671	4.29255	0.0546817	0.771677
ENSMUSG00000111681	-0.350836	0.934391	4.28956	0.0547012	0.771677
ENSMUSG00000109267	0.397788	-0.00421892	5.27964	0.054736	0.771677
ENSMUSG00000074782	-0.328783	4.11667	4.29284	0.0547463	0.771677
ENSMUSG00000041445	-0.361175	2.14472	4.28764	0.0547495	0.771677
ENSMUSG00000021139	0.451899	2.74643	4.29155	0.0547837	0.771677
ENSMUSG00000111079	1.34394	-0.523308	4.29092	0.0547996	0.771677
ENSMUSG00000030512	0.128687	4.30489	4.28304	0.0548655	0.771805
ENSMUSG00000032834	0.225917	5.13055	4.28387	0.0548756	0.771805
ENSMUSG00000061104	0.178913	4.23942	4.28071	0.0549246	0.772024
ENSMUSG00000034768	-0.573218	1.53076	4.28274	0.0550057	0.772527
ENSMUSG00000027823	-0.260156	6.16659	4.28158	0.0550274	0.772527
ENSMUSG00000079470	-0.377691	4.66665	4.27757	0.0551367	0.77359
ENSMUSG00000081550	0.414694	-0.105399	5.41804	0.0551891	0.773739
ENSMUSG00000000317	-0.541882	0.82578	4.27109	0.0552205	0.773739
ENSMUSG00000045776	-1.76391	-1.42543	4.27245	0.0552667	0.773739
ENSMUSG00000113903	-1.30744	-1.54349	4.27187	0.0552814	0.773739
ENSMUSG00000039754	0.588718	2.3767	4.27031	0.055321	0.773805
ENSMUSG00000062554	0.238833	2.89987	4.26224	0.0553938	0.773805
ENSMUSG00000108436	1.00875	-1.47694	4.26406	0.0554167	0.773805
ENSMUSG00000085471	-0.920111	-0.619815	4.26568	0.0554389	0.773805
ENSMUSG00000073528	-0.840668	-1.44506	4.25866	0.0554852	0.773805
ENSMUSG00000041025	0.246858	5.02205	4.25982	0.055523	0.773805
ENSMUSG00000034493	-1.56288	-1.22644	4.26157	0.0555439	0.773805
ENSMUSG00000016526	0.813535	3.0304	4.26115	0.0555545	0.773805
ENSMUSG00000048930	0.149401	4.65912	4.25366	0.0556134	0.774157
ENSMUSG00000003814	0.238897	8.36802	4.24792	0.0557609	0.775498
ENSMUSG00000026829	-0.996435	-0.423033	4.25247	0.055777	0.775498
ENSMUSG00000091223	0.163346	4.45146	4.24501	0.0558356	0.775846
ENSMUSG00000113515	-0.310704	1.20566	4.24172	0.0559205	0.776558
ENSMUSG00000097357	-0.541825	-0.291655	4.2375	0.0560297	0.776998
ENSMUSG00000047260	0.137671	4.80722	4.23676	0.0560489	0.776998
ENSMUSG00000085609	0.731668	1.54658	4.24174	0.0560533	0.776998
ENSMUSG00000105981	-0.447045	1.48109	4.23464	0.0561318	0.777619
ENSMUSG00000040836	0.647914	4.86598	4.23565	0.056211	0.778164
ENSMUSG00000039068	0.368342	5.40951	4.23424	0.0562477	0.778164
ENSMUSG00000111929	0.467774	0.778966	4.22704	0.0563012	0.778164
ENSMUSG00000041329	-0.316422	8.95915	4.23037	0.056306	0.778164
ENSMUSG00000053414	-0.541981	3.27328	4.22261	0.0565501	0.780631
ENSMUSG00000109115	0.989903	-1.4923	4.21956	0.0565523	0.780631
ENSMUSG00000071984	0.61039	4.2877	4.21985	0.0566223	0.780798
ENSMUSG00000002658	0.103933	5.68671	4.21436	0.0566321	0.780798
ENSMUSG00000005225	-0.173975	4.36014	4.2108	0.0567256	0.78162
ENSMUSG00000085440	0.652909	1.76639	4.2143	0.0567675	0.781646
ENSMUSG00000078700	0.400476	3.01355	4.21226	0.0568124	0.781646
ENSMUSG00000103761	-0.783854	0.218339	4.21195	0.0568291	0.781646
ENSMUSG00000004952	-0.697416	2.54923	4.20762	0.056943	0.782746
ENSMUSG00000012126	0.460238	4.61525	4.19916	0.0571661	0.784609
ENSMUSG00000110554	-1.3046	-1.30469	4.19915	0.0571663	0.784609
ENSMUSG00000060680	0.142887	3.48726	4.19354	0.0571806	0.784609
ENSMUSG00000090273	0.65622	0.960481	4.19575	0.0572563	0.784921
ENSMUSG00000113905	-0.658672	-1.12282	5.34902	0.0572714	0.784921
ENSMUSG00000105852	-1.05011	1.86902	4.18316	0.0575909	0.788014
ENSMUSG00000097635	0.561627	0.052205	4.17725	0.0576177	0.788014
ENSMUSG00000085819	-1.02435	0.450472	4.18127	0.0576413	0.788014
ENSMUSG00000098795	1.11291	-1.17008	4.17879	0.0577074	0.788014
ENSMUSG00000021938	0.17208	5.5589	4.17289	0.0577308	0.788014
ENSMUSG00000061878	-0.953376	0.0781458	4.17753	0.0577412	0.788014
ENSMUSG00000111905	0.651923	0.77673	4.17163	0.0578992	0.788014
ENSMUSG00000066175	-0.909608	-0.5115	4.17069	0.0579244	0.788014
ENSMUSG00000030510	1.31896	-1.17832	4.17036	0.0579333	0.788014
ENSMUSG00000041773	0.705466	9.26236	4.16793	0.0579987	0.788014
ENSMUSG00000109618	0.93627	-1.2668	4.16464	0.0580302	0.788014
ENSMUSG00000022040	0.299277	4.37053	4.16441	0.0580691	0.788014
ENSMUSG00000021466	-0.254861	6.56757	4.16291	0.0581069	0.788014
ENSMUSG00000078160	-0.337107	0.841387	4.15809	0.058129	0.788014
ENSMUSG00000020389	-0.22908	3.38007	4.15794	0.0581333	0.788014
ENSMUSG00000020621	0.164211	4.58775	4.15701	0.0581583	0.788014
ENSMUSG00000087437	-1.21657	1.44532	4.16137	0.0581754	0.788014
ENSMUSG00000039963	0.906778	2.02643	4.16081	0.0581903	0.788014
ENSMUSG00000030768	-0.249086	3.14029	4.15476	0.0582192	0.788014
ENSMUSG00000110173	0.417982	0.088632	4.15471	0.0582204	0.788014
ENSMUSG00000029298	-0.483268	1.44888	4.15679	0.0582302	0.788014
ENSMUSG00000029204	-0.411885	0.202142	4.15367	0.0582487	0.788014
ENSMUSG00000042638	-2.30342	-0.706191	4.15722	0.0582875	0.788077
ENSMUSG00000071253	0.245868	5.33334	4.154	0.0583409	0.78824
ENSMUSG00000045328	0.540025	0.2985	4.14808	0.0584108	0.78824
ENSMUSG00000097714	1.62979	-1.88099	4.15086	0.0584596	0.78824
ENSMUSG00000026035	0.156478	3.67441	4.14438	0.0585007	0.78824
ENSMUSG00000087598	-0.183626	3.66431	4.14031	0.0586116	0.78824
ENSMUSG00000041654	0.215628	4.08733	4.13941	0.0586362	0.78824
ENSMUSG00000114030	-0.515639	-0.452658	4.42613	0.0586458	0.78824
ENSMUSG00000111901	-1.58329	-1.69334	4.14372	0.0586538	0.78824
ENSMUSG00000112596	-0.545886	1.34666	4.14264	0.058673	0.78824
ENSMUSG00000096929	-0.217266	7.0551	4.13503	0.0587634	0.78824
ENSMUSG00000097726	-0.671755	-0.186356	4.1349	0.0588104	0.78824
ENSMUSG00000082536	0.18095	7.87482	4.13291	0.0588139	0.78824
ENSMUSG00000098292	0.319285	3.72169	4.13419	0.0588658	0.78824
ENSMUSG00000100280	0.625749	-0.873149	4.13016	0.0588891	0.78824
ENSMUSG00000054057	-0.319582	1.82716	4.13	0.0588936	0.78824
ENSMUSG00000040396	0.159686	5.39839	4.12971	0.0589016	0.78824
ENSMUSG00000001383	0.179603	7.1072	4.12827	0.0589411	0.78824
ENSMUSG00000049680	-0.156257	6.05943	4.12764	0.0589583	0.78824
ENSMUSG00000040258	-1.20243	2.5306	4.13153	0.0589867	0.78824
ENSMUSG00000097176	-0.962248	-1.50698	4.12823	0.0589889	0.78824
ENSMUSG00000028609	0.17865	3.729	4.1246	0.059042	0.78824
ENSMUSG00000113581	1.38914	-0.32318	4.12918	0.0590513	0.78824
ENSMUSG00000031104	0.252234	3.71896	4.12198	0.0591139	0.78847
ENSMUSG00000099136	-1.06025	-1.47262	4.12413	0.059162	0.78847
ENSMUSG00000031652	-0.320001	6.23789	4.12482	0.0591711	0.78847
ENSMUSG00000030685	0.192021	6.71912	4.11766	0.0592331	0.78884
ENSMUSG00000026586	-0.429569	3.24447	4.12064	0.0592862	0.789092
ENSMUSG00000099009	-0.647535	-0.656135	4.11146	0.0594046	0.789652
ENSMUSG00000034442	0.156291	3.46332	4.10956	0.0594573	0.789652
ENSMUSG00000040723	-0.421095	2.74403	4.11238	0.0595096	0.789652
ENSMUSG00000028466	0.121113	5.09605	4.1071	0.0595255	0.789652
ENSMUSG00000044600	0.138915	6.17347	4.10462	0.0595944	0.789652
ENSMUSG00000097493	-0.953041	1.50357	4.10901	0.0596082	0.789652
ENSMUSG00000001855	-0.10842	5.7081	4.103	0.0596396	0.789652
ENSMUSG00000049878	0.122337	5.45113	4.10228	0.0596597	0.789652
ENSMUSG00000096775	-1.78759	-1.30979	4.10668	0.0596729	0.789652
ENSMUSG00000046605	0.205806	3.43756	4.1013	0.059687	0.789652
ENSMUSG00000053110	0.523356	5.03521	4.10553	0.0597049	0.789652
ENSMUSG00000104266	0.818639	-1.09353	4.09475	0.0599111	0.790828
ENSMUSG00000040883	0.240607	3.92078	4.09309	0.0599161	0.790828
ENSMUSG00000013736	0.152819	5.23399	4.09287	0.0599224	0.790828
ENSMUSG00000061167	0.133727	3.58089	4.09256	0.0599309	0.790828
ENSMUSG00000111128	-0.2086	3.70873	4.09027	0.059995	0.790942
ENSMUSG00000084960	-1.29935	-1.49001	4.09465	0.0600081	0.790942
ENSMUSG00000080775	0.133925	4.42464	4.08826	0.0600513	0.791059
ENSMUSG00000063661	1.91144	-0.0292181	4.09129	0.0601025	0.791281
ENSMUSG00000081473	0.224102	2.254	4.0851	0.0601401	0.791324
ENSMUSG00000113405	0.447319	0.751834	4.0796	0.060295	0.792009
ENSMUSG00000026134	0.195857	2.87049	4.07916	0.0603073	0.792009
ENSMUSG00000001039	0.268958	3.6177	4.07877	0.0603183	0.792009
ENSMUSG00000104668	-0.906414	-1.72074	6.16343	0.0603295	0.792009
ENSMUSG00000084843	-1.6906	-0.26673	4.07818	0.060471	0.793416
ENSMUSG00000014932	-0.383456	3.98311	4.07578	0.060539	0.793856
ENSMUSG00000043923	-0.156237	4.0194	4.06855	0.0606075	0.794303
ENSMUSG00000037110	0.222526	5.25293	4.06783	0.0606721	0.794698
ENSMUSG00000073752	-0.762688	-1.01359	4.06437	0.0607528	0.795144
ENSMUSG00000032487	1.35604	3.07438	4.06744	0.0607751	0.795144
ENSMUSG00000006315	0.147586	5.33292	4.06073	0.0608296	0.79528
ENSMUSG00000043257	-0.272693	3.43417	4.05924	0.0608722	0.79528
ENSMUSG00000051212	-0.466812	0.310711	4.05776	0.0609143	0.79528
ENSMUSG00000025402	0.435154	5.59049	4.06223	0.0609234	0.79528
ENSMUSG00000069769	-0.465731	6.9861	4.05867	0.0610247	0.795324
ENSMUSG00000027359	-0.486385	3.47838	4.05829	0.0610357	0.795324
ENSMUSG00000038623	-0.485685	3.64702	4.05808	0.0610416	0.795324
ENSMUSG00000026377	0.170253	4.46528	4.05153	0.0610922	0.795324
ENSMUSG00000078190	-1.22186	-1.2948	4.05394	0.0611598	0.795324
ENSMUSG00000044505	-0.822154	0.904293	4.05384	0.0611628	0.795324
ENSMUSG00000026798	0.244363	3.89601	4.04888	0.0611682	0.795324
ENSMUSG00000091997	-1.06509	-1.73219	4.04815	0.0612418	0.795481
ENSMUSG00000031559	-1.51125	-1.89125	4.0505	0.0612583	0.795481
ENSMUSG00000110246	-0.983146	0.371619	4.04962	0.0612837	0.795481
ENSMUSG00000025417	0.383494	6.6682	4.04838	0.0613192	0.795494
ENSMUSG00000044224	-0.298236	4.44912	4.04635	0.0613715	0.7955
ENSMUSG00000018196	0.331788	5.35922	4.04506	0.0614146	0.7955
ENSMUSG00000034422	-0.571416	1.64239	4.04476	0.0614231	0.7955
ENSMUSG00000086900	-0.793142	-0.249763	4.04277	0.0614804	0.795604
ENSMUSG00000005705	-1.00105	-0.894016	4.04208	0.0615001	0.795604
ENSMUSG00000035681	-0.52547	6.24699	4.03341	0.0617505	0.798006
ENSMUSG00000103026	-0.955852	-1.40555	4.03094	0.061755	0.798006
ENSMUSG00000046185	-0.160881	4.22851	4.02624	0.0618215	0.798211
ENSMUSG00000098024	0.52491	0.44263	4.02628	0.0618401	0.798211
ENSMUSG00000026504	0.173748	4.65893	4.0216	0.0619561	0.798445
ENSMUSG00000104063	1.34662	4.83003	4.02503	0.0619935	0.798445
ENSMUSG00000035107	-0.434079	4.71748	4.02481	0.0619999	0.798445
ENSMUSG00000030527	-0.139927	4.75127	4.01946	0.0620186	0.798445
ENSMUSG00000078861	-0.632363	3.13729	4.02303	0.0620514	0.798445
ENSMUSG00000028461	0.259797	4.0419	4.0186	0.0620659	0.798445
ENSMUSG00000037731	-0.665992	-0.116555	4.01842	0.0621101	0.798568
ENSMUSG00000114025	-0.459048	0.45443	4.01275	0.0622142	0.799461
ENSMUSG00000047146	-0.396812	4.48107	4.01163	0.0623843	0.800607
ENSMUSG00000022124	0.321232	6.38789	4.01064	0.0624131	0.800607
ENSMUSG00000104348	-0.760383	0.782939	4.00911	0.0624581	0.800607
ENSMUSG00000060152	0.414046	4.5473	4.00815	0.0624861	0.800607
ENSMUSG00000031026	-0.753488	4.70206	4.00779	0.0624969	0.800607
ENSMUSG00000030882	0.441044	3.65187	4.0052	0.0625729	0.800607
ENSMUSG00000112532	0.964116	-0.537078	4.00514	0.0625747	0.800607
ENSMUSG00000000881	0.335538	7.49308	4.00297	0.0626384	0.800607
ENSMUSG00000055958	0.419651	1.63148	3.99662	0.0627153	0.800607
ENSMUSG00000087328	-1.64439	-1.47096	3.99939	0.0627438	0.800607
ENSMUSG00000038250	0.145773	5.32829	3.9944	0.0627536	0.800607
ENSMUSG00000032262	0.149874	5.72893	3.99342	0.0627827	0.800607
ENSMUSG00000089665	0.443173	1.11655	3.99362	0.0627843	0.800607
ENSMUSG00000021624	-0.641917	0.794336	3.9978	0.0627907	0.800607
ENSMUSG00000036995	-0.752892	2.71231	3.99503	0.0628724	0.800607
ENSMUSG00000016252	0.159125	5.97429	3.98952	0.062898	0.800607
ENSMUSG00000085148	0.30511	4.25338	3.99185	0.0629565	0.800607
ENSMUSG00000040907	-0.243654	10.9572	3.98748	0.0629584	0.800607
ENSMUSG00000072964	0.253786	6.80791	3.99104	0.0629629	0.800607
ENSMUSG00000005362	0.119041	6.04819	3.98607	0.0630003	0.800642
ENSMUSG00000056306	1.0001	4.98303	3.98781	0.0630863	0.800854
ENSMUSG00000055733	-0.341006	5.93654	3.98764	0.0630912	0.800854
ENSMUSG00000052684	0.44985	5.80006	3.98332	0.0632195	0.800854
ENSMUSG00000110901	-1.22039	-1.33582	3.98059	0.0633007	0.800854
ENSMUSG00000014748	0.161173	5.39164	3.97468	0.0633392	0.800854
ENSMUSG00000109408	-0.277546	2.13376	3.97431	0.0633504	0.800854
ENSMUSG00000039640	0.146256	5.27701	3.97139	0.0634375	0.800854
ENSMUSG00000037594	0.416414	3.72968	3.97352	0.0635117	0.800854
ENSMUSG00000051232	0.146218	4.91954	3.96819	0.0635336	0.800854
ENSMUSG00000097073	-0.352711	1.28626	3.96717	0.0635641	0.800854
ENSMUSG00000106035	0.795685	-0.24345	3.97085	0.0635916	0.800854
ENSMUSG00000097006	-0.206662	6.65986	3.96603	0.0636123	0.800854
ENSMUSG00000109286	-1.34476	-1.77993	3.96958	0.0636295	0.800854
ENSMUSG00000029828	-0.713201	-0.306828	3.96569	0.0636968	0.800854
ENSMUSG00000035521	0.142291	6.29582	3.95875	0.063817	0.800854
ENSMUSG00000072571	-0.991683	-0.462697	3.96277	0.0638342	0.800854
ENSMUSG00000040536	0.551879	7.85523	3.96204	0.0638561	0.800854
ENSMUSG00000022367	-0.616115	-0.921933	3.9573	0.0638608	0.800854
ENSMUSG00000022033	-1.52602	-1.385	3.96168	0.0638669	0.800854
ENSMUSG00000083907	0.414383	0.886767	3.95123	0.0640441	0.800854
ENSMUSG00000111107	-0.815025	-1.09342	3.95232	0.0640618	0.800854
ENSMUSG00000010154	-0.209553	4.12997	3.95039	0.0640696	0.800854
ENSMUSG00000054702	-0.549307	0.696389	3.9523	0.0640811	0.800854
ENSMUSG00000027714	0.151185	4.71737	3.95	0.0640813	0.800854
ENSMUSG00000073226	0.403776	0.75448	3.94908	0.0641091	0.800854
ENSMUSG00000069808	0.322525	4.878	3.95329	0.0641198	0.800854
ENSMUSG00000020211	-0.132382	4.94922	3.94872	0.0641201	0.800854
ENSMUSG00000110007	-0.932165	-1.40022	3.95052	0.0641258	0.800854
ENSMUSG00000021758	0.724063	1.82312	3.95091	0.0641919	0.800854
ENSMUSG00000037014	0.670239	2.97854	3.95006	0.0642178	0.800854
ENSMUSG00000000902	-0.13028	5.76448	3.9454	0.0642209	0.800854
ENSMUSG00000028969	0.0869248	6.50477	3.94502	0.0642323	0.800854
ENSMUSG00000040236	0.132917	5.05561	3.94448	0.0642486	0.800854
ENSMUSG00000003382	0.205777	5.56247	3.94512	0.0642583	0.800854
ENSMUSG00000031783	0.134935	4.63393	3.94412	0.0642597	0.800854
ENSMUSG00000097674	0.949657	-0.950013	3.94771	0.064289	0.800854
ENSMUSG00000005378	0.166935	4.54437	3.94274	0.0643017	0.800854
ENSMUSG00000098371	1.05642	-0.776676	3.94358	0.0644142	0.801081
ENSMUSG00000097057	-0.455964	1.25334	3.93853	0.0644628	0.801081
ENSMUSG00000022228	-0.207794	6.78133	3.93669	0.0644998	0.801081
ENSMUSG00000057160	0.348468	0.889107	3.93582	0.0645122	0.801081
ENSMUSG00000031916	0.173751	5.12693	3.93324	0.064591	0.801081
ENSMUSG00000073147	-0.183174	4.23454	3.9332	0.0645924	0.801081
ENSMUSG00000034157	0.751604	5.82491	3.93546	0.0646618	0.801081
ENSMUSG00000038806	0.153513	4.86622	3.92859	0.0647334	0.801081
ENSMUSG00000108897	-0.346842	0.742868	3.92736	0.0647711	0.801081
ENSMUSG00000003038	-0.283493	4.24988	3.93011	0.0647808	0.801081
ENSMUSG00000029094	-0.340838	4.6568	3.93062	0.0648097	0.801081
ENSMUSG00000110540	-0.340356	2.45599	3.92377	0.0648887	0.801081
ENSMUSG00000104126	0.199949	2.24109	3.9235	0.0648894	0.801081
ENSMUSG00000026315	1.60694	1.4403	3.92699	0.0649209	0.801081
ENSMUSG00000026273	0.26984	3.82129	3.92291	0.0649335	0.801081
ENSMUSG00000110869	-0.688024	-1.30635	4.77196	0.0649621	0.801081
ENSMUSG00000027829	0.169112	5.57647	3.92021	0.0649905	0.801081
ENSMUSG00000032034	-0.909682	1.20083	3.92425	0.0650049	0.801081
ENSMUSG00000061517	-0.243239	3.25044	3.91891	0.0650308	0.801081
ENSMUSG00000027804	0.130742	6.26092	3.91761	0.0650708	0.801081
ENSMUSG00000041378	-0.289547	4.25826	3.92045	0.0650898	0.801081
ENSMUSG00000098112	-0.419042	2.47816	3.91937	0.0651299	0.801081
ENSMUSG00000030606	0.691066	0.815064	3.91991	0.0651383	0.801081
ENSMUSG00000083537	-0.815442	-1.3569	3.91475	0.0651731	0.801081
ENSMUSG00000001785	0.144649	4.51386	3.9138	0.0651881	0.801081
ENSMUSG00000035443	0.213622	4.97938	3.91325	0.0652264	0.801125
ENSMUSG00000037788	0.241197	6.23744	3.91312	0.0653205	0.801853
ENSMUSG00000056692	0.155609	7.7791	3.90736	0.0653874	0.801893
ENSMUSG00000041939	-0.18287	4.02641	3.90606	0.0654277	0.801893
ENSMUSG00000089646	0.217388	1.82811	3.90493	0.0654627	0.801893
ENSMUSG00000020564	0.185612	5.07234	3.90491	0.0654634	0.801893
ENSMUSG00000087541	1.45672	-0.880255	3.90534	0.065589	0.801893
ENSMUSG00000084280	0.357283	0.224906	5.37545	0.0655958	0.801893
ENSMUSG00000111605	-0.534764	0.415733	3.90144	0.0656016	0.801893
ENSMUSG00000107838	-0.397755	0.958421	3.90046	0.0656018	0.801893
ENSMUSG00000071528	0.149903	5.84304	3.89786	0.0656827	0.801969
ENSMUSG00000061353	-0.539793	5.09575	3.89905	0.0657846	0.801969
ENSMUSG00000083798	0.226143	2.6137	3.8928	0.0658407	0.801969
ENSMUSG00000112352	-0.95726	-0.613487	3.89692	0.0658511	0.801969
ENSMUSG00000021838	-0.533213	5.69432	3.89395	0.0659437	0.801969
ENSMUSG00000073876	0.226553	1.58656	3.8891	0.0659564	0.801969
ENSMUSG00000043415	0.352821	4.08553	3.89047	0.0660524	0.801969
ENSMUSG00000037608	-0.178329	7.14074	3.88388	0.06612	0.801969
ENSMUSG00000013646	-0.167521	5.61011	3.88358	0.0661295	0.801969
ENSMUSG00000031982	0.269591	2.72411	3.88154	0.0661937	0.801969
ENSMUSG00000041836	0.348445	5.43652	3.88563	0.0662042	0.801969
ENSMUSG00000019146	-0.415106	5.99993	3.88423	0.0662481	0.801969
ENSMUSG00000023067	0.59674	4.84385	3.88184	0.0663234	0.801969
ENSMUSG00000107155	-0.948811	-1.58025	3.87836	0.0663359	0.801969
ENSMUSG00000078348	0.155183	4.49381	3.87643	0.0663545	0.801969
ENSMUSG00000042353	-1.87201	2.89024	3.87952	0.0663964	0.801969
ENSMUSG00000103174	1.02724	-0.784387	3.87842	0.0664309	0.801969
ENSMUSG00000058756	0.275389	9.49992	3.8735	0.0664693	0.801969
ENSMUSG00000074738	-0.239148	4.41492	3.87271	0.0664977	0.801969
ENSMUSG00000063800	0.20349	4.34149	3.87121	0.0665194	0.801969
ENSMUSG00000096988	-1.20559	0.213329	3.87512	0.0665352	0.801969
ENSMUSG00000081703	0.273744	0.949309	4.2933	0.0665604	0.801969
ENSMUSG00000015461	0.161482	5.79524	3.86981	0.0665638	0.801969
ENSMUSG00000024777	0.161127	6.07852	3.86803	0.06662	0.801969
ENSMUSG00000081975	0.158318	3.24967	3.86645	0.0666701	0.801969
ENSMUSG00000112410	-0.927499	-0.241213	3.87038	0.066685	0.801969
ENSMUSG00000029598	-0.131978	6.19473	3.8638	0.066754	0.801969
ENSMUSG00000085917	0.236734	2.4475	3.86378	0.0667547	0.801969
ENSMUSG00000082792	-1.21624	-1.89944	3.86607	0.066777	0.801969
ENSMUSG00000020075	0.137956	5.19267	3.86277	0.0667868	0.801969
ENSMUSG00000027509	0.215946	5.19878	3.86259	0.0668346	0.801969
ENSMUSG00000063018	0.403222	4.14149	3.86541	0.0668424	0.801969
ENSMUSG00000086999	-1.21795	-0.0702487	3.8649	0.0668587	0.801969
ENSMUSG00000029826	-0.546453	2.47455	3.86411	0.0668838	0.801969
ENSMUSG00000070394	0.163243	4.24294	3.85954	0.0668895	0.801969
ENSMUSG00000045031	0.264504	2.77585	3.85901	0.0669065	0.801969
ENSMUSG00000110084	-1.3074	-1.43246	3.86271	0.0669284	0.801969
ENSMUSG00000112388	-1.26324	-1.1596	3.8616	0.0669636	0.801969
ENSMUSG00000026958	0.211402	4.82884	3.85745	0.066964	0.801969
ENSMUSG00000105198	-0.54844	-0.171062	3.8541	0.0670631	0.802002
ENSMUSG00000097571	-0.641772	2.65326	3.85792	0.0670807	0.802002
ENSMUSG00000017550	-0.296229	2.81987	3.85243	0.0671163	0.802002
ENSMUSG00000109945	-0.505725	-0.17825	3.85181	0.0671363	0.802002
ENSMUSG00000005204	0.203454	5.99468	3.85177	0.0671689	0.802002
ENSMUSG00000031107	-0.250273	2.19449	3.8505	0.0671781	0.802002
ENSMUSG00000040813	0.158019	5.65163	3.8495	0.0672102	0.802002
ENSMUSG00000099784	-0.7819	0.661781	3.85156	0.0672839	0.802256
ENSMUSG00000038233	-0.581106	3.05365	3.85102	0.067301	0.802256
ENSMUSG00000110598	-0.358368	2.10952	3.8455	0.0673452	0.802368
ENSMUSG00000108880	-0.655523	3.53769	3.84107	0.0676203	0.802478
ENSMUSG00000105740	-1.08332	-1.46169	3.84049	0.067639	0.802478
ENSMUSG00000068394	0.233737	2.26475	3.83532	0.0676658	0.802478
ENSMUSG00000049670	0.157596	5.72861	3.83404	0.0677072	0.802478
ENSMUSG00000043881	0.130969	5.86818	3.83288	0.0677446	0.802478
ENSMUSG00000039239	0.879716	4.37233	3.83668	0.0677617	0.802478
ENSMUSG00000019997	1.18797	3.26501	3.83653	0.0677666	0.802478
ENSMUSG00000047388	-0.166309	6.43371	3.83202	0.0677724	0.802478
ENSMUSG00000028601	0.563351	3.06759	3.83409	0.0678453	0.802478
ENSMUSG00000102740	0.248561	1.21303	3.82834	0.0678916	0.802478
ENSMUSG00000041328	0.0985125	5.96509	3.82787	0.0679068	0.802478
ENSMUSG00000079559	0.746286	-0.277827	3.83106	0.0679285	0.802478
ENSMUSG00000104378	-1.11015	-1.70754	3.82987	0.0679408	0.802478
ENSMUSG00000026354	-1.93644	-1.27459	3.83087	0.0679496	0.802478
ENSMUSG00000105419	0.521676	-0.161871	3.82642	0.0679537	0.802478
ENSMUSG00000028069	0.149361	4.24974	3.82463	0.0680118	0.802478
ENSMUSG00000057706	0.244003	4.04847	3.8248	0.068013	0.802478
ENSMUSG00000086693	0.275015	1.07125	3.82363	0.0680444	0.802478
ENSMUSG00000048106	-0.127859	4.80487	3.81998	0.0681628	0.802478
ENSMUSG00000103857	-0.334359	2.37142	3.81986	0.0681703	0.802478
ENSMUSG00000103482	-1.15401	-1.62244	3.82376	0.0681801	0.802478
ENSMUSG00000026494	-0.366666	5.32429	3.8233	0.0681951	0.802478
ENSMUSG00000087269	-0.255793	1.95215	3.81802	0.0682268	0.802478
ENSMUSG00000107277	-0.606633	1.42326	3.82199	0.0682378	0.802478
ENSMUSG00000087823	0.75288	-1.17728	3.81803	0.0682384	0.802478
ENSMUSG00000068882	0.109706	6.603	3.81493	0.0683276	0.802478
ENSMUSG00000002985	-0.241841	9.39442	3.81478	0.0683325	0.802478
ENSMUSG00000085564	0.783002	0.0850931	3.81792	0.06837	0.802478
ENSMUSG00000099373	-1.14226	-1.77145	3.81593	0.0683938	0.802478
ENSMUSG00000071691	-0.369068	1.18534	3.81277	0.0683981	0.802478
ENSMUSG00000103783	-1.22131	-1.73309	3.81213	0.0685592	0.803285
ENSMUSG00000075585	0.349792	4.90662	3.80907	0.0686594	0.803285
ENSMUSG00000040964	-0.363442	5.168	3.80848	0.0686787	0.803285
ENSMUSG00000107927	-0.789975	-1.15855	3.80502	0.0686845	0.803285
ENSMUSG00000029596	-0.477369	2.00787	3.80728	0.0687179	0.803285
ENSMUSG00000112297	0.313399	0.875331	3.94282	0.0687444	0.803285
ENSMUSG00000113390	1.32727	-0.730644	3.8053	0.0687831	0.803285
ENSMUSG00000023052	-0.420881	0.753934	3.80046	0.0688017	0.803285
ENSMUSG00000104396	-0.789428	-0.334446	3.80448	0.06881	0.803285
ENSMUSG00000075600	-0.179014	3.39277	3.80005	0.0688152	0.803285
ENSMUSG00000008855	-0.147958	7.22503	3.79832	0.068872	0.803541
ENSMUSG00000099773	-1.02528	-1.60683	3.79957	0.0689153	0.803566
ENSMUSG00000030226	0.463643	7.26926	3.7995	0.0689738	0.803566
ENSMUSG00000022957	-0.212244	7.72544	3.79489	0.0689853	0.803566
ENSMUSG00000110043	0.620424	3.11722	3.79786	0.0690278	0.803566
ENSMUSG00000031574	-0.210077	3.49956	3.79133	0.0691028	0.803566
ENSMUSG00000108350	-0.321093	3.08184	3.79227	0.0691146	0.803566
ENSMUSG00000107804	-1.12755	-1.77956	3.79376	0.069118	0.803566
ENSMUSG00000091455	1.17765	-0.418579	3.7885	0.0693372	0.805647
ENSMUSG00000055884	-0.31656	3.78991	3.78682	0.0693668	0.805647
ENSMUSG00000040945	0.218202	6.45187	3.77872	0.0695779	0.807692
ENSMUSG00000067567	-0.204252	3.79263	3.77509	0.0696424	0.807763
ENSMUSG00000041598	-0.272955	4.85025	3.77896	0.0696541	0.807763
ENSMUSG00000060336	-0.296767	2.3406	3.77046	0.0697969	0.808813
ENSMUSG00000031075	-0.761757	1.92393	3.77415	0.0698147	0.808813
ENSMUSG00000084013	0.165616	3.37728	3.76743	0.0698986	0.808867
ENSMUSG00000009246	-1.00036	-0.870347	3.77071	0.0699296	0.808867
ENSMUSG00000081673	0.440009	-0.0442809	3.7665	0.0699298	0.808867
ENSMUSG00000112468	-1.10038	-0.486527	3.76929	0.0699772	0.808867
ENSMUSG00000108414	0.187716	3.28993	3.76456	0.0699947	0.808867
ENSMUSG00000086507	-1.30943	-0.454332	3.76718	0.0700477	0.809074
ENSMUSG00000006218	-0.934578	1.76873	3.76607	0.070085	0.8091
[truncated: 21,068 more rows]

## Sheet: Table S6
EdgeR DEG analysis: amygdala, Brd1 vehicle vs Brd1 IMN
GeneID	logFC	logCPM	F	PValue	FDR
ENSMUSG00000099021	-3.84598	2.82103	280.6	1.40302e-11	3.22695e-07
ENSMUSG00000099250	-3.74351	2.84141	207.916	1.35608e-10	1.55949e-06
ENSMUSG00000102657	-5.08944	1.3602	189.474	2.70752e-10	2.07577e-06
ENSMUSG00000092805	-2.89555	0.877876	179.608	3.64773e-10	2.09745e-06
ENSMUSG00000089417	-5.08145	0.692842	151.058	1.42174e-09	6.54002e-06
ENSMUSG00000102816	-4.46939	-0.658464	103.946	1.92989e-08	6.04008e-05
ENSMUSG00000105145	-2.88502	-0.478054	103.843	1.94341e-08	6.04008e-05
ENSMUSG00000069804	-3.50355	-0.113436	102.76	2.1009e-08	6.04008e-05
ENSMUSG00000106636	-4.39061	-0.727782	100.4	2.46304e-08	6.29443e-05
ENSMUSG00000109370	-4.75998	-1.18639	98.0576	2.90584e-08	6.68342e-05
ENSMUSG00000064364	-1.76019	1.02767	93.2119	4.13634e-08	7.96367e-05
ENSMUSG00000105788	-3.36427	-0.426566	93.1516	4.15496e-08	7.96367e-05
ENSMUSG00000064366	-1.51254	2.23134	69.2942	3.12804e-07	0.000553423
ENSMUSG00000097234	-2.1042	0.183202	67.9037	3.54233e-07	0.000581954
ENSMUSG00000092341	-1.62415	10.7391	64.7138	5.11751e-07	0.00074453
ENSMUSG00000105358	-3.97753	-0.125172	64.4588	5.25064e-07	0.00074453
ENSMUSG00000092674	-2.91916	-0.7469	63.4955	5.50305e-07	0.00074453
ENSMUSG00000071856	-0.883686	4.33305	61.784	6.61747e-07	0.000823259
ENSMUSG00000109314	-3.88591	-1.08264	61.1724	7.09302e-07	0.000823259
ENSMUSG00000107858	-3.89515	-1.05873	61.0956	7.15877e-07	0.000823259
ENSMUSG00000109481	-4.18686	-1.52794	60.4443	7.57605e-07	0.000829758
ENSMUSG00000109652	-4.35358	-1.43329	57.9673	9.93646e-07	0.00103881
ENSMUSG00000109387	-3.52868	-0.726627	56.7746	1.16114e-06	0.00116114
ENSMUSG00000104940	-4.83106	-1.75312	122.481	1.34598e-06	0.00124763
ENSMUSG00000087434	-4.20806	-1.1321	55.2857	1.37025e-06	0.00124763
ENSMUSG00000106110	-3.52351	-0.607897	54.9908	1.43249e-06	0.00124763
ENSMUSG00000104030	-3.48419	-0.363503	54.8532	1.4646e-06	0.00124763
ENSMUSG00000103693	-3.59595	-0.844161	53.2627	1.741e-06	0.00139346
ENSMUSG00000108460	-4.04529	-0.969958	53.2207	1.75697e-06	0.00139346
ENSMUSG00000103343	-4.32178	-1.4498	52.5121	1.87024e-06	0.00143385
ENSMUSG00000084892	-4.10856	-0.476716	52.3869	1.96786e-06	0.00146002
ENSMUSG00000103085	-2.55255	-0.699715	50.8405	2.27177e-06	0.00160148
ENSMUSG00000108693	-3.47901	-1.32434	50.7477	2.29778e-06	0.00160148
ENSMUSG00000098202	-4.25517	0.615224	50.2059	2.56214e-06	0.00173321
ENSMUSG00000109044	-3.33331	-1.3968	49.2962	2.75121e-06	0.00180794
ENSMUSG00000106254	-3.24213	-1.06305	48.3843	3.12105e-06	0.00199401
ENSMUSG00000084959	-5.70487	-1.26425	98.4651	3.40245e-06	0.00211504
ENSMUSG00000108752	-4.18921	-0.104534	47.5798	3.56316e-06	0.00215665
ENSMUSG00000106229	-2.4455	0.480474	46.8802	3.89664e-06	0.00229802
ENSMUSG00000102517	-3.26308	-1.44472	46.0509	4.1785e-06	0.00240264
ENSMUSG00000106940	-2.15642	-0.0334386	44.8026	5.00005e-06	0.00273594
ENSMUSG00000084821	-5.25529	-1.53301	89.616	5.05315e-06	0.00273594
ENSMUSG00000103466	-3.99237	-1.63346	44.5532	5.11501e-06	0.00273594
ENSMUSG00000109505	-3.26336	-0.491898	44.4677	5.35206e-06	0.00279767
ENSMUSG00000112655	-3.12715	-1.51757	43.772	5.68023e-06	0.00290323
ENSMUSG00000108956	-3.22815	-1.46263	42.9402	6.37293e-06	0.00318646
ENSMUSG00000108267	-2.15789	-0.959393	41.8803	7.39714e-06	0.0035927
ENSMUSG00000105434	-2.07121	0.203807	41.917	7.49782e-06	0.0035927
ENSMUSG00000107955	-3.51112	-1.55515	41.5263	7.78684e-06	0.00365505
ENSMUSG00000104292	-3.82787	-1.70664	41.1995	8.15248e-06	0.00375014
ENSMUSG00000073242	-3.91912	-1.32259	40.3804	9.38402e-06	0.00423201
ENSMUSG00000104503	-2.76064	-0.848929	40.1011	9.71495e-06	0.004297
ENSMUSG00000106448	-3.31128	-1.65158	39.6403	1.02319e-05	0.00443436
ENSMUSG00000113557	-4.19835	-1.52379	39.6433	1.04111e-05	0.00443436
ENSMUSG00000108055	-3.61245	-1.81584	39.048	1.11734e-05	0.00467253
ENSMUSG00000107362	-3.39277	-1.15507	38.468	1.24496e-05	0.00508375
ENSMUSG00000103937	-2.81809	-1.1683	38.2894	1.25989e-05	0.00508375
ENSMUSG00000108543	-1.03976	0.499457	37.3836	1.43852e-05	0.00561095
ENSMUSG00000108918	-3.32271	-1.42194	37.4542	1.43933e-05	0.00561095
ENSMUSG00000105568	-3.99541	-1.25697	37.0381	1.55888e-05	0.00590586
ENSMUSG00000106375	-2.78448	-0.177398	36.9785	1.58179e-05	0.00590586
ENSMUSG00000110558	-2.11104	-0.117165	36.7849	1.60247e-05	0.00590586
ENSMUSG00000102465	-2.0506	-0.621487	36.5688	1.63275e-05	0.00590586
ENSMUSG00000101126	-5.98106	-1.09669	68.1504	1.66846e-05	0.00590586
ENSMUSG00000087487	-2.602	-0.024839	36.6324	1.66905e-05	0.00590586
ENSMUSG00000112637	-2.95796	-1.59581	35.9239	1.80752e-05	0.00629893
ENSMUSG00000109191	-2.59174	-1.60487	35.7866	1.84738e-05	0.00630287
ENSMUSG00000077394	-3.14711	-1.72839	35.7322	1.86346e-05	0.00630287
ENSMUSG00000105970	-2.54586	-0.636867	35.668	1.91987e-05	0.00639956
ENSMUSG00000102136	-3.12411	-0.988982	35.5419	1.96466e-05	0.00645237
ENSMUSG00000104524	-3.38696	-1.15571	35.4558	1.99182e-05	0.00645237
ENSMUSG00000109529	-2.91069	-1.26974	34.9324	2.14184e-05	0.00684199
ENSMUSG00000107118	-2.50391	-0.116019	34.6133	2.29885e-05	0.00724295
ENSMUSG00000102357	-2.85282	-1.29774	33.8959	2.53347e-05	0.00774834
ENSMUSG00000101823	-2.23978	-0.0271905	33.939	2.55508e-05	0.00774834
ENSMUSG00000092702	-2.54368	-1.61596	33.7153	2.58657e-05	0.00774834
ENSMUSG00000108920	-1.99401	-0.564416	33.7136	2.59401e-05	0.00774834
ENSMUSG00000032035	-0.632038	3.09918	32.9967	2.91684e-05	0.00860095
ENSMUSG00000103976	-2.12693	0.24759	33.0103	2.9932e-05	0.00871439
ENSMUSG00000106720	-3.13271	-1.73944	32.5913	3.12392e-05	0.00889022
ENSMUSG00000103220	-3.02934	-1.37037	32.6135	3.15071e-05	0.00889022
ENSMUSG00000097265	-1.08773	0.151651	32.506	3.16956e-05	0.00889022
ENSMUSG00000112367	-1.52834	-0.607199	31.8875	3.52397e-05	0.00976522
ENSMUSG00000103162	-2.93969	-1.59572	31.7839	3.5891e-05	0.0098273
ENSMUSG00000103739	-3.13401	-0.955335	31.7749	3.68772e-05	0.00997855
ENSMUSG00000106017	-3.32273	-1.40223	31.0951	4.11493e-05	0.011005
ENSMUSG00000105771	-3.23791	-1.25863	30.9718	4.2159e-05	0.0111455
ENSMUSG00000109239	-3.01393	-1.22802	30.6933	4.42228e-05	0.0115582
ENSMUSG00000109638	-2.13353	-0.739901	30.0093	4.95394e-05	0.0128023
ENSMUSG00000102224	-2.84313	0.0528662	30.0047	5.04067e-05	0.0128817
ENSMUSG00000105071	-2.17911	-0.637159	29.7792	5.18009e-05	0.0130925
ENSMUSG00000105983	-2.26864	-0.887884	29.6342	5.30706e-05	0.0132676
ENSMUSG00000036192	-0.711283	4.12187	29.1817	5.78305e-05	0.0143022
ENSMUSG00000006456	-0.347421	5.08788	28.9295	5.97096e-05	0.0145589
ENSMUSG00000106758	-3.16436	-1.32036	28.9913	6.01345e-05	0.0145589
ENSMUSG00000109640	-2.06532	-0.835082	28.7932	6.15374e-05	0.0147433
ENSMUSG00000109562	-2.47618	-1.22365	28.5415	6.46953e-05	0.0153401
ENSMUSG00000020773	-0.771941	1.79573	28.4262	6.55481e-05	0.0153837
ENSMUSG00000102841	-2.71258	-1.39442	28.1868	6.92171e-05	0.0160807
ENSMUSG00000113341	-2.27548	-1.25689	27.5732	7.71646e-05	0.0177479
ENSMUSG00000114306	-3.49618	-0.86943	27.3033	8.30095e-05	0.0189031
ENSMUSG00000075596	-3.00804	-1.21788	26.8854	8.95864e-05	0.0202008
ENSMUSG00000051495	-0.557869	5.69875	26.7571	9.1331e-05	0.0203808
ENSMUSG00000090160	-2.9915	-1.07833	26.7562	9.21569e-05	0.0203808
ENSMUSG00000108042	-1.03444	0.310748	26.4998	9.46659e-05	0.0207363
ENSMUSG00000103291	-2.62793	-1.57252	26.3808	9.71607e-05	0.021082
ENSMUSG00000104901	-1.51531	0.425323	26.151	0.000102633	0.0220612
ENSMUSG00000022604	-0.756031	5.28184	26.0419	0.000105966	0.0225668
ENSMUSG00000038384	-0.276201	6.08815	25.8471	0.000107647	0.0227145
ENSMUSG00000105322	-2.05635	0.106916	25.7997	0.000111151	0.0232057
ENSMUSG00000113073	-3.3849	-1.63716	25.7253	0.000111993	0.0232057
ENSMUSG00000114267	-2.02975	-1.2804	25.4858	0.000115688	0.0237574
ENSMUSG00000030793	-0.744208	1.71722	24.8495	0.000131547	0.0262013
ENSMUSG00000043430	-3.143	-1.73933	24.8783	0.000131999	0.0262013
ENSMUSG00000113003	-3.00094	-1.56896	24.865	0.000132679	0.0262013
ENSMUSG00000102461	-1.57038	-0.205724	24.8217	0.000132791	0.0262013
ENSMUSG00000097862	-2.80164	-1.49012	24.8382	0.000133285	0.0262013
ENSMUSG00000096992	-1.51863	0.554573	24.8119	0.000134659	0.0262471
ENSMUSG00000106691	-1.01452	0.777954	24.6304	0.000137562	0.0265876
ENSMUSG00000111264	-0.742386	0.959606	24.2664	0.000148255	0.0284156
ENSMUSG00000112287	-2.68948	-1.53206	24.133	0.000153766	0.0292095
ENSMUSG00000103611	-2.71502	-1.53045	24.0564	0.000156353	0.0292095
ENSMUSG00000097300	-2.63855	-0.672327	24.0887	0.000157084	0.0292095
ENSMUSG00000097329	-1.64371	-1.23756	23.9755	0.000157477	0.0292095
ENSMUSG00000108455	-3.59089	-1.2659	24.0118	0.000159605	0.0293673
ENSMUSG00000098061	-0.791503	2.16493	23.7875	0.000163778	0.0298961
ENSMUSG00000041890	-0.311754	5.65411	23.6542	0.000168421	0.0303313
ENSMUSG00000107706	-2.9225	-1.2796	23.7335	0.0001688	0.0303313
ENSMUSG00000113776	-1.48576	-0.916539	23.3972	0.00017779	0.0316097
ENSMUSG00000102868	-2.39942	-1.845	23.3741	0.000178664	0.0316097
ENSMUSG00000103373	-1.31117	-0.633071	23.2809	0.000182224	0.0319935
ENSMUSG00000108112	4.19322	-0.992321	23.3115	0.000184762	0.0321933
ENSMUSG00000109045	-2.36053	-1.53519	23.1537	0.000187637	0.0324485
ENSMUSG00000105822	-3.38294	-1.13611	23.1219	0.00019232	0.0330101
ENSMUSG00000111910	-1.86608	-0.353248	22.8395	0.000203099	0.0342337
ENSMUSG00000102179	-2.94552	-1.606	22.8197	0.000203557	0.0342337
ENSMUSG00000104027	-2.53884	-1.62886	22.7706	0.000204116	0.0342337
ENSMUSG00000039841	-0.327357	3.86004	22.7206	0.000205402	0.0342337
ENSMUSG00000097158	-0.953869	0.272165	22.5189	0.000214545	0.0352236
ENSMUSG00000103818	-2.93581	-1.62594	22.5217	0.000217027	0.0352236
ENSMUSG00000103952	-0.96339	0.532191	22.4637	0.000217124	0.0352236
ENSMUSG00000112317	-1.93874	-1.12538	22.4684	0.000217468	0.0352236
ENSMUSG00000041134	-0.620391	2.70483	22.2762	0.000226159	0.0363752
ENSMUSG00000097736	-2.37756	2.32252	22.3086	0.000228962	0.0365703
ENSMUSG00000097385	-2.32675	-1.11735	22.2173	0.000232175	0.0368277
ENSMUSG00000024290	-0.323276	5.47191	22.0742	0.000236365	0.0372355
ENSMUSG00000108394	-2.40285	-0.643942	22.0931	0.000239947	0.0375427
ENSMUSG00000004891	-0.613671	3.40225	21.9279	0.000244084	0.037932
ENSMUSG00000110442	-2.55542	-0.589727	21.9741	0.000246264	0.0380138
ENSMUSG00000064032	4.44152	1.5301	21.7138	0.000260752	0.039982
ENSMUSG00000061607	-0.353716	5.01772	21.5117	0.000267643	0.0407667
ENSMUSG00000107083	-1.40029	-0.894376	21.3029	0.000280415	0.0424312
ENSMUSG00000104661	-1.35436	-1.06348	22.4469	0.000285114	0.0428602
ENSMUSG00000102875	-1.3667	-0.559265	21.1953	0.000287264	0.0429031
ENSMUSG00000024613	-0.319621	4.46814	21.1573	0.000289731	0.0429923
ENSMUSG00000108365	-1.83956	-1.2044	21.0241	0.00029856	0.0440184
ENSMUSG00000041685	-0.337649	5.84518	20.8557	0.000310153	0.045026
ENSMUSG00000112601	-1.89093	-1.18946	20.8519	0.000311214	0.045026
ENSMUSG00000048191	-3.04842	-0.148061	20.9195	0.000311267	0.045026
ENSMUSG00000102856	-1.65006	-0.722354	20.7632	0.000317921	0.0457011
ENSMUSG00000103646	-2.47337	-1.63648	20.5443	0.000334927	0.0474803
ENSMUSG00000024414	0.268301	4.48653	20.4863	0.000337412	0.0474803
ENSMUSG00000102494	-2.08228	-0.953775	20.5266	0.000338358	0.0474803
ENSMUSG00000107062	2.61856	1.03077	20.5488	0.000338556	0.0474803
ENSMUSG00000102950	-2.31867	-0.80799	20.4639	0.000345175	0.0480708
ENSMUSG00000104293	-2.43153	-0.659545	20.4416	0.000346946	0.0480708
ENSMUSG00000101599	-0.583121	3.41933	20.2822	0.000353628	0.0487033
ENSMUSG00000104388	-2.85616	-1.06785	20.313	0.000357312	0.0487256
ENSMUSG00000114153	-2.53374	-1.47355	20.2761	0.000358027	0.0487256
ENSMUSG00000105179	-2.1101	-1.55164	20.0958	0.000369313	0.0497406
ENSMUSG00000074763	-2.47578	-1.52499	20.1274	0.000369811	0.0497406
ENSMUSG00000026034	-0.384895	6.56525	19.9947	0.000377983	0.0502902
ENSMUSG00000103621	-1.12807	0.280632	19.9911	0.000378294	0.0502902
ENSMUSG00000026755	0.258683	6.04044	19.9667	0.000380457	0.0502902
ENSMUSG00000113196	-1.09955	0.314191	19.8834	0.000387911	0.0509827
ENSMUSG00000103403	-1.41454	-0.901887	19.8398	0.000391886	0.0512123
ENSMUSG00000040842	-0.35334	5.13233	19.7601	0.00039926	0.0518813
ENSMUSG00000106826	-2.70242	-0.227614	19.7046	0.000411368	0.0531543
ENSMUSG00000112442	-2.26856	-1.47995	19.6252	0.000415061	0.0533319
ENSMUSG00000046470	-0.784455	2.55209	19.4836	0.000429362	0.0546875
ENSMUSG00000108447	-1.93262	-0.947129	19.4825	0.000430367	0.0546875
ENSMUSG00000104369	-2.48616	-0.926617	19.4612	0.000435539	0.0550406
ENSMUSG00000100671	-2.64307	-0.386694	19.335	0.000448688	0.0563925
ENSMUSG00000109648	-2.81497	-1.30686	19.2878	0.00045373	0.0565581
ENSMUSG00000085081	-2.41228	-1.53056	19.2418	0.000454924	0.0565581
ENSMUSG00000106244	-2.39122	-1.06364	19.2053	0.000462541	0.0571959
ENSMUSG00000105445	-2.53456	-1.21779	19.1776	0.000465596	0.0572659
ENSMUSG00000050490	0.315843	3.29832	19.075	0.000469533	0.0573399
ENSMUSG00000109162	-2.31064	-1.09221	19.1175	0.000471604	0.0573399
ENSMUSG00000097482	-3.47189	-0.945286	19.1065	0.000473677	0.0573399
ENSMUSG00000105620	-2.35987	-0.59594	18.9915	0.000486832	0.0583889
ENSMUSG00000105382	-0.731032	1.39783	18.919	0.000487421	0.0583889
ENSMUSG00000106092	-2.38626	-1.70305	18.881	0.000494109	0.0588835
ENSMUSG00000112411	-2.47016	-1.81033	18.8249	0.000499746	0.0592482
ENSMUSG00000105293	-2.45818	-1.50576	18.7325	0.000514956	0.0607384
ENSMUSG00000102498	-2.36071	-1.18758	18.5925	0.000534938	0.0625268
ENSMUSG00000083473	-2.20885	-1.27813	18.573	0.000535556	0.0625268
ENSMUSG00000109656	-2.17949	-1.27001	18.4585	0.000550273	0.0639206
ENSMUSG00000102415	-1.88086	-0.922678	18.3304	0.000567623	0.0656047
ENSMUSG00000106837	-2.38614	-1.42997	18.2307	0.00058239	0.0668846
ENSMUSG00000100394	-2.34019	-1.57293	18.182	0.000587265	0.0668846
ENSMUSG00000020961	-0.478592	5.51703	18.1764	0.000590181	0.0668846
ENSMUSG00000109456	-2.6122	-1.15435	18.1941	0.00059033	0.0668846
ENSMUSG00000063286	-0.818561	1.86332	18.0947	0.000597262	0.0672256
ENSMUSG00000064372	0.730693	4.01998	18.1194	0.000601233	0.0672256
ENSMUSG00000027175	-0.869338	5.18329	18.1134	0.000602111	0.0672256
ENSMUSG00000114282	-2.4303	-1.06634	18.0937	0.00060503	0.0672256
ENSMUSG00000090559	-2.37601	-1.11446	17.8897	0.000636207	0.0702832
ENSMUSG00000103331	-2.18567	-1.4084	17.8458	0.000638661	0.0702832
ENSMUSG00000024140	-0.375008	7.16036	17.7831	0.000643499	0.0704784
ENSMUSG00000097524	-3.34841	-1.40953	17.8153	0.000648032	0.0706385
ENSMUSG00000037236	0.444264	8.67984	17.7138	0.000654697	0.0708285
ENSMUSG00000105517	-1.98552	-0.911563	17.755	0.000655934	0.0708285
ENSMUSG00000109416	-2.52189	-1.20072	17.6511	0.000674995	0.0725462
ENSMUSG00000034872	-0.915298	-0.0540864	17.3574	0.000715952	0.0759518
ENSMUSG00000031665	-0.705164	4.64486	17.4067	0.00071753	0.0759518
ENSMUSG00000108171	-2.56283	-1.44628	17.3995	0.00071769	0.0759518
ENSMUSG00000112153	-2.31582	-0.268376	17.3936	0.000719891	0.0759518
ENSMUSG00000086458	-2.06017	-1.70433	17.2767	0.000730691	0.0767392
ENSMUSG00000107000	-0.516157	3.27759	17.2201	0.000741248	0.0774203
ENSMUSG00000109385	-1.60906	-1.27667	17.2059	0.000743908	0.0774203
ENSMUSG00000109429	-2.44883	-0.972904	17.234	0.000749394	0.07764
ENSMUSG00000114448	-2.76596	-1.4996	17.1947	0.000756674	0.0779557
ENSMUSG00000039253	-0.344127	4.69438	17.1172	0.000760859	0.0779557
ENSMUSG00000107370	-1.28905	-0.467758	17.1082	0.00076261	0.0779557
ENSMUSG00000111918	-2.2618	-1.48608	16.9714	0.000796766	0.0810868
ENSMUSG00000025823	-0.445588	5.15972	16.9226	0.000804921	0.0814191
ENSMUSG00000027287	-0.456218	3.97758	16.886	0.000807111	0.0814191
ENSMUSG00000097871	-3.03491	-1.55536	16.8369	0.000828931	0.0832551
ENSMUSG00000102953	-1.06572	1.91771	16.8107	0.00083451	0.083451
ENSMUSG00000026975	0.285238	4.42042	16.6932	0.000848123	0.0844451
ENSMUSG00000105700	-2.09031	-1.35869	16.6059	0.000875041	0.0867498
ENSMUSG00000104383	-2.44942	-1.40072	16.5879	0.000882851	0.0871484
ENSMUSG00000104641	-1.68351	-0.906137	16.5138	0.000894176	0.0878891
ENSMUSG00000087129	-2.16931	-0.616567	16.4792	0.000908819	0.0889482
ENSMUSG00000085802	-1.05592	-0.159304	16.3792	0.000920062	0.0896671
ENSMUSG00000111006	-2.02282	-1.16012	16.3963	0.000925015	0.0897694
ENSMUSG00000092486	0.436427	3.32578	16.316	0.000935362	0.0903922
ENSMUSG00000030516	-0.413305	6.83053	16.3063	0.000942473	0.0906982
ENSMUSG00000108526	-2.09966	-0.852919	16.3078	0.000950162	0.0908987
ENSMUSG00000044317	-0.77724	1.61654	16.2489	0.00095246	0.0908987
ENSMUSG00000106961	-1.31734	0.238122	16.249	0.000961174	0.0913512
ENSMUSG00000026083	-0.228338	6.58293	16.0874	0.00099311	0.0937299
ENSMUSG00000033720	-0.430244	7.46487	16.0952	0.000994352	0.0937299
ENSMUSG00000102927	-2.19672	-1.5166	16.044	0.00101254	0.0948745
ENSMUSG00000106458	-2.0731	-1.2625	16.0422	0.00101474	0.0948745
ENSMUSG00000107840	-1.941	-1.61357	15.9679	0.00102619	0.0955557
ENSMUSG00000028989	-2.59312	-1.16308	15.9825	0.00103457	0.0959476
ENSMUSG00000027663	-0.344431	6.7645	15.8835	0.00104807	0.0967737
ENSMUSG00000082315	-2.59916	-1.57277	15.9067	0.00105406	0.0967737
ENSMUSG00000103674	-1.43137	-0.612824	15.8733	0.0010561	0.0967737
ENSMUSG00000107610	-1.75158	-0.94534	15.8665	0.00106148	0.0968815
ENSMUSG00000108678	-1.05155	-0.719607	15.7961	0.00107267	0.0975151
ENSMUSG00000113650	-0.840637	1.14312	15.7337	0.00109126	0.0988144
ENSMUSG00000030663	0.272264	5.98151	15.6676	0.00111	0.0997691
ENSMUSG00000114501	-2.52881	-0.888241	15.7147	0.00111047	0.0997691
ENSMUSG00000061119	-0.501958	3.00272	15.647	0.00111612	0.0998859
ENSMUSG00000003032	-0.605755	2.35754	15.5355	0.00114993	0.102293
ENSMUSG00000106623	-2.71928	-1.50647	15.577	0.0011519	0.102293
ENSMUSG00000097660	-0.643625	1.75235	15.4847	0.00116572	0.103122
ENSMUSG00000106354	-2.20223	-0.575257	15.4525	0.00119091	0.104723
ENSMUSG00000097246	-0.584822	2.61537	15.3967	0.00119365	0.104723
ENSMUSG00000110928	-1.74777	-0.596611	15.43	0.00119749	0.104723
ENSMUSG00000107688	-1.2118	-0.98199	15.3137	0.00122069	0.106348
ENSMUSG00000026527	0.30687	5.77148	15.2634	0.0012374	0.107023
ENSMUSG00000031540	-0.240251	6.51963	15.2624	0.00123775	0.107023
ENSMUSG00000020021	-0.369132	4.53637	15.1695	0.00126931	0.109342
ENSMUSG00000102969	-1.60485	0.399032	15.1665	0.00128626	0.110388
ENSMUSG00000033577	-0.64	7.04934	15.0336	0.00133347	0.114014
ENSMUSG00000103885	-2.82866	-1.16418	15.0148	0.0013403	0.114174
ENSMUSG00000045031	0.312894	2.80793	14.9242	0.00135717	0.114865
ENSMUSG00000107165	-1.32133	-0.964182	14.9209	0.0013584	0.114865
ENSMUSG00000020180	0.149926	5.6741	14.8107	0.00140013	0.117959
ENSMUSG00000001247	-0.840631	2.07646	14.8085	0.0014133	0.118635
ENSMUSG00000085026	-1.06431	0.140915	14.7277	0.00143458	0.119983
ENSMUSG00000021592	-0.590454	3.36135	14.6974	0.0014538	0.12115
ENSMUSG00000114193	-1.76548	-1.08946	14.6717	0.00146579	0.121487
ENSMUSG00000108268	-2.11595	-1.01524	14.6813	0.00146841	0.121487
ENSMUSG00000102571	-1.94067	-1.86996	15.9337	0.00147437	0.121543
ENSMUSG00000098112	-0.606343	2.41027	14.5695	0.00149659	0.12276
ENSMUSG00000071662	0.235929	5.52305	14.5606	0.00150032	0.12276
ENSMUSG00000040740	0.569078	2.79709	14.5472	0.00150589	0.12276
ENSMUSG00000104420	-1.3931	0.126948	14.5764	0.00151048	0.12276
ENSMUSG00000072974	-0.684436	0.662794	14.4896	0.0015302	0.123566
ENSMUSG00000095649	-0.830222	-0.277135	14.487	0.0015313	0.123566
ENSMUSG00000042650	-0.192497	6.1512	14.4748	0.00153652	0.123566
ENSMUSG00000108784	-2.14044	-1.13541	14.4693	0.00155704	0.12478
ENSMUSG00000086916	-1.4507	-0.339502	14.4412	0.00156421	0.12492
ENSMUSG00000097075	-0.935978	1.57802	14.4051	0.00158156	0.125868
ENSMUSG00000047821	-0.641199	0.904172	14.3189	0.00160486	0.126852
ENSMUSG00000112229	-1.71719	-0.987703	14.3451	0.00160622	0.126852
ENSMUSG00000107227	-1.48867	-0.854003	14.3245	0.00161047	0.126852
ENSMUSG00000106484	-0.798701	0.0634756	14.278	0.00162338	0.127433
ENSMUSG00000001558	-1.07886	-0.256654	14.2441	0.00163889	0.127933
ENSMUSG00000102747	-1.91232	-1.33613	14.2656	0.00164088	0.127933
ENSMUSG00000068749	0.200576	5.08652	14.2092	0.00165501	0.128599
ENSMUSG00000107966	-2.43524	-1.67716	14.1977	0.00167531	0.129514
ENSMUSG00000024960	-0.345721	4.37398	14.1601	0.00167805	0.129514
ENSMUSG00000039328	-1.02506	2.90993	14.1736	0.00169096	0.130074
ENSMUSG00000108574	-1.90822	-0.43599	14.1487	0.00170282	0.130504
ENSMUSG00000103696	-2.41255	-1.40833	14.138	0.00170791	0.130504
ENSMUSG00000050954	-0.69559	3.90887	14.1218	0.00171572	0.130572
ENSMUSG00000113752	-1.46093	-0.570492	14.0975	0.00172014	0.130572
ENSMUSG00000024168	-0.488761	2.80868	14.0506	0.00173072	0.130943
ENSMUSG00000108850	-2.08355	-1.02768	14.0176	0.00176681	0.133235
ENSMUSG00000046295	-2.55056	-1.32985	13.9652	0.00179312	0.134764
ENSMUSG00000021134	0.189916	7.41188	13.896	0.00180826	0.134764
ENSMUSG00000109709	-1.91839	-1.51721	13.914	0.00180851	0.134764
ENSMUSG00000024726	-0.555113	2.3855	13.8916	0.00181052	0.134764
ENSMUSG00000085088	-1.14652	-0.104198	13.8878	0.00181856	0.134925
ENSMUSG00000034349	-0.436207	3.02481	13.8329	0.00184103	0.13585
ENSMUSG00000104315	-1.92715	-1.32097	13.8569	0.00184284	0.13585
ENSMUSG00000110167	-1.40793	-0.848977	13.7906	0.00187037	0.137439
ENSMUSG00000023026	-0.30593	6.60905	13.7372	0.00189202	0.138283
ENSMUSG00000036391	-0.364651	5.2732	13.7395	0.00189388	0.138283
ENSMUSG00000014932	-0.392513	3.98383	13.6671	0.00193041	0.139999
ENSMUSG00000022540	0.266596	6.73789	13.6516	0.001939	0.139999
ENSMUSG00000104214	-2.02998	-1.55901	13.668	0.00194145	0.139999
ENSMUSG00000046062	-0.199106	6.18381	13.6467	0.00194173	0.139999
ENSMUSG00000034471	-0.41509	5.04	13.6278	0.00196338	0.140483
ENSMUSG00000103101	-2.21958	-1.60839	13.6348	0.00196367	0.140483
ENSMUSG00000047557	-0.341968	4.80833	13.5961	0.00197016	0.140483
ENSMUSG00000106211	-1.87903	-1.76705	13.5918	0.00197286	0.140483
ENSMUSG00000108738	-0.610778	0.833239	13.5697	0.00198518	0.140924
ENSMUSG00000027111	-0.547671	4.37614	13.5631	0.00201063	0.141871
ENSMUSG00000015468	-0.496242	3.37844	13.5289	0.00201086	0.141871
ENSMUSG00000102764	-2.24603	-0.735001	13.5057	0.0020441	0.143775
ENSMUSG00000025794	-0.256169	6.45644	13.3905	0.00209063	0.146599
ENSMUSG00000074364	-0.555162	2.93155	13.3716	0.00210537	0.147184
ENSMUSG00000034285	0.230223	6.00485	13.3456	0.00211804	0.147621
ENSMUSG00000110504	-1.67865	-0.936832	13.3295	0.00214497	0.148602
ENSMUSG00000072972	-0.850422	-0.361261	13.302	0.00214503	0.148602
ENSMUSG00000034317	-1.15645	4.08582	13.2728	0.00218632	0.15024
ENSMUSG00000112822	-1.16984	-0.874027	13.2275	0.00219207	0.15024
ENSMUSG00000048865	-0.508279	2.11782	13.2269	0.00219243	0.15024
ENSMUSG00000104877	-1.20414	-0.928764	13.218	0.00219815	0.15024
ENSMUSG00000014418	-0.254791	4.62239	13.213	0.00220134	0.15024
ENSMUSG00000045174	0.384625	5.21101	13.1932	0.00222412	0.150905
ENSMUSG00000035877	-0.197016	6.37933	13.1776	0.0022242	0.150905
ENSMUSG00000021737	0.167455	5.95273	13.1469	0.00224425	0.151817
ENSMUSG00000112256	-1.92406	-1.75814	13.093	0.00228465	0.153794
ENSMUSG00000059834	-0.346697	3.99634	13.0728	0.00229351	0.153794
ENSMUSG00000026600	-0.28491	5.35806	13.0728	0.00229353	0.153794
ENSMUSG00000113055	-1.36359	-0.912967	13.0444	0.00231873	0.155031
ENSMUSG00000079227	-0.693052	2.21146	13.0191	0.00234125	0.156055
ENSMUSG00000040451	-0.185203	5.53817	12.9934	0.00234762	0.156055
ENSMUSG00000104132	-2.13669	-1.53486	12.9534	0.00239507	0.158325
ENSMUSG00000102516	-1.34519	0.588777	12.9596	0.00239552	0.158325
ENSMUSG00000104983	-1.26318	-0.677034	12.9015	0.00241816	0.158988
ENSMUSG00000106717	-0.859324	0.291428	12.8888	0.00242116	0.158988
ENSMUSG00000097042	-0.553159	2.0668	12.8816	0.0024263	0.158988
ENSMUSG00000020457	0.192839	5.82202	12.8341	0.00246059	0.159979
ENSMUSG00000105572	0.524701	2.89567	12.834	0.00246068	0.159979
ENSMUSG00000041895	-0.53123	4.79762	12.8618	0.00246545	0.159979
ENSMUSG00000095457	-0.860292	-0.504672	13.4794	0.00246924	0.159979
ENSMUSG00000081552	0.215216	6.27186	12.8093	0.00247877	0.160145
ENSMUSG00000105973	-1.65508	-0.877628	12.8216	0.00249066	0.160463
ENSMUSG00000102287	-1.22992	-0.253442	12.7989	0.00249893	0.160546
ENSMUSG00000113140	-1.08609	-0.59391	12.7252	0.00254142	0.16282
ENSMUSG00000032116	-0.288323	5.60901	12.7127	0.00255084	0.16297
ENSMUSG00000025930	1.09624	0.420489	12.7135	0.00256881	0.163216
ENSMUSG00000020358	0.183969	6.91269	12.6891	0.00256887	0.163216
ENSMUSG00000012296	-0.49584	4.91135	12.6858	0.0025972	0.164561
ENSMUSG00000107917	-2.26607	-1.7462	12.6125	0.00264669	0.167236
ENSMUSG00000045980	-0.258472	4.39775	12.5673	0.00266393	0.167864
ENSMUSG00000081771	-1.18382	-0.461077	12.5657	0.00267206	0.167916
ENSMUSG00000025193	0.362554	1.91672	12.5186	0.00270307	0.169402
ENSMUSG00000097063	-0.765165	1.24082	12.5139	0.00271207	0.169505
ENSMUSG00000113864	-2.25515	-1.35444	12.5089	0.0027376	0.170636
ENSMUSG00000109608	-1.02292	-0.812813	12.4499	0.00275939	0.171265
ENSMUSG00000104454	-1.23174	-0.876381	12.438	0.0027692	0.171265
ENSMUSG00000053046	0.348064	6.89539	12.4298	0.00278083	0.171265
ENSMUSG00000103227	-1.93819	-1.2184	12.4463	0.00278858	0.171265
ENSMUSG00000107932	-1.0137	-0.0728326	12.4081	0.00279548	0.171265
ENSMUSG00000109517	-0.819705	0.719546	12.4042	0.00279875	0.171265
ENSMUSG00000033032	-0.605236	3.96982	12.4279	0.00280477	0.171265
ENSMUSG00000032643	-1.07537	0.208321	12.4039	0.0028123	0.171265
ENSMUSG00000089842	-1.39257	-0.494011	12.406	0.00281578	0.171265
ENSMUSG00000025745	-0.234996	5.99285	12.3695	0.00282691	0.171265
ENSMUSG00000104391	-0.780059	0.60389	12.3591	0.0028358	0.171265
ENSMUSG00000072969	0.333295	4.84972	12.3577	0.00283705	0.171265
ENSMUSG00000032415	0.699728	1.17502	12.3207	0.00286883	0.17273
ENSMUSG00000020962	-0.215087	5.33529	12.2792	0.00290509	0.173432
ENSMUSG00000023336	-0.516303	2.33855	12.2648	0.00291773	0.173432
ENSMUSG00000102151	-1.95393	-1.41137	12.2853	0.00292207	0.173432
ENSMUSG00000060467	0.21023	4.28956	12.2591	0.00292281	0.173432
ENSMUSG00000026104	-0.602177	4.45942	12.282	0.00293055	0.173432
ENSMUSG00000002741	0.193559	6.38241	12.2483	0.00293237	0.173432
ENSMUSG00000037251	0.260689	4.95877	12.24	0.00293976	0.173432
ENSMUSG00000083678	0.262359	3.18837	12.2388	0.00294081	0.173432
ENSMUSG00000036503	-0.924605	6.68212	12.2263	0.00298027	0.175192
ENSMUSG00000027699	-1.49752	-0.750904	12.2044	0.00299232	0.175192
ENSMUSG00000037894	0.367874	5.70519	12.1949	0.00299496	0.175192
ENSMUSG00000109082	-1.97503	-0.696001	12.1941	0.0030094	0.175192
ENSMUSG00000020703	-2.0507	-1.34689	12.1893	0.00301322	0.175192
ENSMUSG00000030057	0.18142	7.45478	12.1552	0.00301636	0.175192
ENSMUSG00000103569	-0.965123	-0.758238	12.141	0.00302946	0.175275
ENSMUSG00000113698	-1.7204	-1.5408	12.1488	0.00303301	0.175275
ENSMUSG00000083498	-1.94833	-1.59933	12.1468	0.00304121	0.175308
ENSMUSG00000021023	0.368555	2.71063	12.1098	0.00305832	0.175853
ENSMUSG00000107168	-1.40782	0.140242	12.1026	0.00309402	0.177098
ENSMUSG00000074517	0.856875	1.94218	12.1006	0.00309537	0.177098
ENSMUSG00000107962	-0.355555	4.69021	12.0576	0.00310745	0.177349
ENSMUSG00000021101	-2.68802	-1.72311	12.062	0.00313249	0.178335
ENSMUSG00000102784	-2.6821	-1.241	12.0278	0.00316521	0.179753
ENSMUSG00000103334	2.94474	0.965529	12.0056	0.00318674	0.179937
ENSMUSG00000053889	-1.58056	-0.922631	11.9862	0.00319978	0.179937
ENSMUSG00000030161	0.206876	8.8998	11.9597	0.00320182	0.179937
ENSMUSG00000109725	-2.10422	-1.29253	11.9813	0.00321045	0.179937
ENSMUSG00000063623	-2.61972	2.19676	11.9776	0.00321408	0.179937
ENSMUSG00000085148	0.452527	4.34118	11.9625	0.0032196	0.179937
ENSMUSG00000084941	-1.77427	-1.02467	11.9677	0.00322321	0.179937
ENSMUSG00000049091	0.236013	5.1171	11.9144	0.00324667	0.180553
ENSMUSG00000026028	-0.598835	8.20716	11.9399	0.00325132	0.180553
ENSMUSG00000032220	-0.685039	3.78229	11.9333	0.00325781	0.180553
ENSMUSG00000103762	-2.21338	-1.50153	11.9165	0.00327458	0.181046
ENSMUSG00000030757	0.321514	6.13331	11.8687	0.00329618	0.181804
ENSMUSG00000030881	0.456519	6.24229	11.8781	0.00331336	0.181912
ENSMUSG00000108521	-2.29674	-1.25595	11.8775	0.00331396	0.181912
ENSMUSG00000087739	-1.09963	-0.944747	11.8216	0.00334064	0.18294
ENSMUSG00000097578	-0.87848	1.37854	11.8216	0.00336545	0.183861
ENSMUSG00000109498	-1.43623	-0.906926	11.7833	0.00339822	0.185211
ENSMUSG00000111069	-2.12489	-1.54386	11.7504	0.00344327	0.186778
ENSMUSG00000028568	0.218452	5.57362	11.7177	0.00344952	0.186778
ENSMUSG00000022507	-0.17011	5.90404	11.7161	0.00345133	0.186778
ENSMUSG00000028990	-0.369794	3.35246	11.68	0.00349009	0.188432
ENSMUSG00000107512	-1.34402	-0.849829	11.6646	0.00352155	0.189096
ENSMUSG00000065599	1.06397	-1.08531	11.9098	0.00353972	0.189096
ENSMUSG00000054737	-0.32456	4.00919	11.6306	0.00354397	0.189096
ENSMUSG00000032997	0.322782	6.20988	11.6348	0.00354402	0.189096
ENSMUSG00000040188	-0.30589	4.76175	11.6266	0.00354844	0.189096
ENSMUSG00000070643	-0.682947	3.17766	11.6525	0.00355171	0.189096
ENSMUSG00000108070	-2.22677	-1.52514	11.6429	0.00356221	0.189217
ENSMUSG00000109879	-2.44107	-1.38323	11.6254	0.00358158	0.189807
ENSMUSG00000001123	-0.580162	2.2536	11.5807	0.00360117	0.190066
ENSMUSG00000030720	-0.293245	4.03096	11.5775	0.003603	0.190066
ENSMUSG00000032556	-1.36507	2.25658	11.5821	0.00363	0.191052
ENSMUSG00000000317	-0.856542	0.729004	11.5128	0.0036886	0.193012
ENSMUSG00000087355	-1.90012	-1.10277	11.5303	0.00368886	0.193012
ENSMUSG00000078771	-1.2674	4.92508	11.5272	0.00369239	0.193012
ENSMUSG00000091423	1.33674	0.523288	11.4975	0.00372666	0.194361
ENSMUSG00000003184	-0.300133	4.23866	11.4252	0.00377847	0.196617
ENSMUSG00000028180	0.217575	6.989	11.4151	0.00379038	0.196792
ENSMUSG00000108621	-0.429279	5.43264	11.4139	0.00382511	0.198148
ENSMUSG00000027562	-0.770596	7.38404	11.3895	0.00385429	0.198881
ENSMUSG00000042903	-0.434294	4.57418	11.3798	0.00385657	0.198881
ENSMUSG00000102664	-1.19123	-0.7463	11.3443	0.0038822	0.199755
ENSMUSG00000024402	2.02089	-1.58253	11.3546	0.00389283	0.199855
ENSMUSG00000097325	-1.32956	0.0243742	11.3488	0.00390379	0.199972
ENSMUSG00000015839	-0.541379	4.22843	11.3352	0.00392037	0.200065
ENSMUSG00000102386	-1.42519	-1.2225	11.3147	0.00392301	0.200065
ENSMUSG00000074576	0.279689	3.34509	11.2784	0.00395672	0.201337
ENSMUSG00000103657	-1.40747	-0.811318	11.2667	0.00399473	0.202013
ENSMUSG00000047988	-0.875266	2.45737	11.2751	0.00399507	0.202013
ENSMUSG00000110400	-1.03523	-0.883028	11.2468	0.00399634	0.202013
ENSMUSG00000102496	-0.664385	2.56015	11.2259	0.00404792	0.204171
ENSMUSG00000104330	-1.2863	-1.234	11.1814	0.00407987	0.205333
ENSMUSG00000051396	0.318623	3.46334	11.1513	0.00411889	0.206844
ENSMUSG00000027882	-0.589656	4.77572	11.1568	0.00414673	0.207788
ENSMUSG00000082812	-1.21096	-1.40998	13.1912	0.00416307	0.207928
ENSMUSG00000021871	-0.4544	3.51317	11.1211	0.00416761	0.207928
ENSMUSG00000109125	-1.41205	1.22778	11.1108	0.0042074	0.208734
ENSMUSG00000044308	0.23773	7.69568	11.0817	0.00421084	0.208734
ENSMUSG00000106364	-1.96876	-1.39496	11.1058	0.00421339	0.208734
ENSMUSG00000108443	-0.265502	3.93031	11.0709	0.00422531	0.208734
ENSMUSG00000107826	-1.43226	-0.949766	11.0847	0.00422914	0.208734
ENSMUSG00000099083	-0.307923	5.36256	11.0413	0.00426528	0.210067
ENSMUSG00000034459	-1.15274	1.04178	11.048	0.00429191	0.210167
ENSMUSG00000105740	-2.09868	-1.56396	11.044	0.00429641	0.210167
ENSMUSG00000052748	-0.28564	3.5657	11.0115	0.00430594	0.210167
ENSMUSG00000030795	0.279738	7.80052	11.0103	0.00430767	0.210167
ENSMUSG00000032299	0.221956	5.33814	11.0064	0.00431299	0.210167
ENSMUSG00000102408	-1.17685	-1.04015	10.9883	0.00433788	0.210933
ENSMUSG00000037846	-1.12962	1.89377	10.9979	0.00436085	0.211602
ENSMUSG00000113385	-0.759949	-0.28156	10.9504	0.00439068	0.212601
ENSMUSG00000109551	-1.82244	-1.56467	10.9565	0.00440504	0.212828
ENSMUSG00000044285	0.214024	7.24603	10.934	0.00441387	0.212828
ENSMUSG00000024597	-0.84314	7.22037	10.9434	0.00443714	0.213503
ENSMUSG00000052229	-0.479009	6.38703	10.9265	0.00446105	0.214205
ENSMUSG00000048001	-0.676164	3.72235	10.8992	0.00450004	0.215316
ENSMUSG00000018509	0.269355	4.02101	10.8695	0.00450591	0.215316
ENSMUSG00000005373	-0.528027	1.92146	10.8604	0.004519	0.215316
ENSMUSG00000079470	-0.603247	4.5784	10.8827	0.00452383	0.215316
ENSMUSG00000044471	-1.51688	-0.560857	10.8778	0.00453099	0.215316
ENSMUSG00000108388	-1.64123	-1.26222	10.8568	0.00455104	0.215367
ENSMUSG00000047854	-0.674664	0.00660182	10.8368	0.00455346	0.215367
ENSMUSG00000103593	-1.37784	-0.699117	10.8506	0.00456017	0.215367
ENSMUSG00000107620	-0.647241	0.252661	10.8162	0.00458367	0.216034
ENSMUSG00000055541	-0.672696	3.12809	10.8201	0.00461542	0.217085
ENSMUSG00000097603	-1.2154	-1.27826	10.763	0.00466281	0.218866
ENSMUSG00000040146	-0.707782	2.09845	10.7729	0.00467514	0.218998
ENSMUSG00000019873	-0.705974	5.74727	10.765	0.00469766	0.219274
ENSMUSG00000085179	-2.85392	-1.31357	10.7634	0.0047001	0.219274
ENSMUSG00000024219	-0.428103	5.1651	10.7367	0.00473979	0.220679
ENSMUSG00000102523	-2.10325	-1.68026	10.7203	0.00475941	0.221144
ENSMUSG00000050919	-0.682631	2.52793	10.6965	0.00479882	0.222526
ENSMUSG00000085471	-1.11328	-0.638497	10.6616	0.00482468	0.222839
ENSMUSG00000101778	-2.2068	-1.76679	10.6615	0.00485046	0.222839
ENSMUSG00000061353	-0.730254	5.02722	10.6639	0.004853	0.222839
ENSMUSG00000105556	-0.300794	2.51789	10.6339	0.00486122	0.222839
ENSMUSG00000105643	-0.722599	0.355781	10.6284	0.00486995	0.222839
ENSMUSG00000020171	0.182076	4.24021	10.6283	0.00487015	0.222839
ENSMUSG00000111241	-1.21695	-1.04639	10.6285	0.00487339	0.222839
ENSMUSG00000097380	-0.717633	0.729448	10.6164	0.00488886	0.223103
ENSMUSG00000020649	-1.08189	0.0925944	10.6169	0.00491544	0.223473
ENSMUSG00000104706	-2.05895	-1.38245	10.6237	0.0049164	0.223473
ENSMUSG00000034532	0.46228	3.30554	10.5825	0.0049522	0.224656
ENSMUSG00000058325	-0.559121	5.26637	10.5936	0.00496436	0.224764
ENSMUSG00000096472	0.238396	5.07675	10.5539	0.00498909	0.22511
ENSMUSG00000034175	0.341157	4.16123	10.5431	0.00500658	0.22511
ENSMUSG00000072722	-1.25323	0.214964	10.5583	0.00502147	0.22511
ENSMUSG00000010054	0.18289	5.76189	10.5333	0.00502263	0.22511
ENSMUSG00000070354	-1.26553	0.846787	10.5444	0.0050441	0.22511
ENSMUSG00000007815	-0.268311	6.72132	10.5198	0.00504478	0.22511
ENSMUSG00000106965	-0.673093	0.930241	10.5187	0.00504656	0.22511
ENSMUSG00000015947	-0.680524	1.42216	10.5193	0.00505489	0.22511
ENSMUSG00000111280	-1.4241	-0.673688	10.5325	0.00506007	0.22511
ENSMUSG00000097258	-0.52394	1.35858	10.495	0.0050856	0.225124
ENSMUSG00000102672	-1.3955	-0.866635	10.5102	0.00508845	0.225124
ENSMUSG00000020689	-0.831168	1.57651	10.515	0.00508976	0.225124
ENSMUSG00000093575	-3.50768	-0.071386	10.5083	0.00510359	0.225303
ENSMUSG00000029298	-0.492625	1.45484	10.4757	0.00511778	0.22532
ENSMUSG00000034101	-0.257336	6.21732	10.4705	0.00512644	0.22532
ENSMUSG00000029328	0.222291	7.51197	10.4663	0.00513339	0.22532
ENSMUSG00000027509	0.289951	5.24475	10.445	0.00516935	0.226322
ENSMUSG00000051721	-0.391393	3.64986	10.439	0.00517945	0.226322
ENSMUSG00000032204	-0.625485	0.630901	10.4353	0.00518573	0.226322
ENSMUSG00000112806	-1.38259	-1.2248	10.4322	0.00520594	0.226774
ENSMUSG00000036800	0.466356	4.76628	10.4229	0.00524728	0.227838
ENSMUSG00000025156	0.149055	6.15446	10.3952	0.00525409	0.227838
ENSMUSG00000021835	-0.785824	1.1603	10.4046	0.00526009	0.227838
ENSMUSG00000022781	-0.260011	6.10957	10.378	0.00528375	0.228433
ENSMUSG00000049493	-0.960908	4.23642	10.3933	0.00529813	0.228625
ENSMUSG00000028857	0.213835	5.87623	10.3613	0.00531272	0.228784
ENSMUSG00000085246	-0.813578	1.36512	10.3733	0.00532171	0.228784
ENSMUSG00000042642	0.22698	5.13897	10.3473	0.00533713	0.228895
ENSMUSG00000101840	-0.851188	1.24875	10.355	0.00535794	0.228895
ENSMUSG00000015342	0.288645	4.87723	10.3338	0.00536094	0.228895
ENSMUSG00000026586	-0.660607	3.1585	10.3554	0.00536412	0.228895
ENSMUSG00000109336	-0.220571	6.0662	10.3	0.00542064	0.230061
ENSMUSG00000109094	-1.6093	-1.11311	10.3171	0.00542726	0.230061
ENSMUSG00000032691	-1.15359	-0.148509	10.3097	0.00543326	0.230061
ENSMUSG00000039646	-0.328719	3.98878	10.2798	0.00545676	0.230061
ENSMUSG00000104966	-1.56677	-1.68092	10.2796	0.00546226	0.230061
ENSMUSG00000099924	-1.35847	-0.228535	10.2996	0.00546308	0.230061
ENSMUSG00000037347	-0.52803	0.884204	10.2746	0.00546613	0.230061
ENSMUSG00000111854	-1.169	-1.35478	10.2717	0.00547146	0.230061
ENSMUSG00000040852	-0.639553	3.99003	10.2814	0.00549564	0.230656
ENSMUSG00000017188	0.182416	5.24798	10.2515	0.00550797	0.230753
ENSMUSG00000041417	-0.219182	7.32428	10.2315	0.00554438	0.231856
ENSMUSG00000038365	0.228715	5.54514	10.2225	0.00556075	0.232119
ENSMUSG00000060862	-0.338416	3.97424	10.2121	0.00557985	0.232494
ENSMUSG00000024537	0.208349	3.68511	10.1975	0.00560692	0.233199
ENSMUSG00000107996	-1.84055	-1.05348	10.2023	0.00564039	0.234168
ENSMUSG00000050312	0.307043	3.41287	10.1714	0.00565542	0.234369
ENSMUSG00000015804	0.575244	5.2461	10.1551	0.00572868	0.236978
ENSMUSG00000022427	0.158643	5.46138	10.0888	0.00581219	0.238591
ENSMUSG00000112239	-0.478873	1.73764	10.0885	0.00581284	0.238591
ENSMUSG00000040158	-0.553612	1.90258	10.0884	0.00581299	0.238591
ENSMUSG00000109290	-0.657933	-0.0666056	12.8567	0.00583345	0.238591
ENSMUSG00000025184	-0.223538	3.72199	10.0762	0.00583655	0.238591
ENSMUSG00000085274	-0.77837	0.847093	10.0835	0.00583877	0.238591
ENSMUSG00000024516	-0.377649	5.67984	10.0897	0.00584875	0.238591
ENSMUSG00000093994	1.12226	-1.28591	16.105	0.00585066	0.238591
ENSMUSG00000022476	0.158684	5.10054	10.0426	0.00590206	0.240261
ENSMUSG00000051503	-0.844837	0.0940929	10.0355	0.00591597	0.240402
ENSMUSG00000039221	0.300505	5.712	10.0315	0.00593042	0.240564
ENSMUSG00000103614	-1.62867	-1.49885	10.0285	0.00595493	0.241133
ENSMUSG00000105284	-1.10469	-1.17451	10.0007	0.0059849	0.24192
ENSMUSG00000046280	-0.54006	2.20589	9.99506	0.0059971	0.241988
ENSMUSG00000092247	0.708314	-0.293311	13.1962	0.00601342	0.242177
ENSMUSG00000034855	-2.93272	-0.5062	10.0038	0.00602283	0.242177
ENSMUSG00000029196	0.152903	5.28673	9.97318	0.00604002	0.242444
ENSMUSG00000090608	-1.035	0.0977691	9.96006	0.0060974	0.244321
ENSMUSG00000051579	0.174305	5.0128	9.93327	0.006121	0.24484
ENSMUSG00000021690	-0.221567	6.1274	9.91476	0.00615899	0.245932
ENSMUSG00000055945	-1.05704	6.1862	9.92253	0.00618787	0.246657
ENSMUSG00000113603	-1.79334	-1.49048	9.88441	0.00625847	0.249039
ENSMUSG00000034807	0.327302	6.03368	9.8602	0.0062951	0.249891
ENSMUSG00000025013	-1.52211	-0.148851	9.86795	0.00630159	0.249891
ENSMUSG00000102899	-0.819235	0.519724	9.83435	0.0063425	0.250751
ENSMUSG00000058267	0.189393	4.9001	9.82509	0.00634678	0.250751
ENSMUSG00000051735	-0.545254	1.71179	9.82077	0.006356	0.250751
ENSMUSG00000035692	-0.578514	0.691866	9.80029	0.00639987	0.251896
ENSMUSG00000109781	-1.22564	-1.22979	9.79737	0.00640691	0.251896
ENSMUSG00000002325	-0.480247	3.96132	9.79965	0.00644425	0.252892
ENSMUSG00000060802	-0.37602	5.85068	9.79424	0.00645574	0.252892
ENSMUSG00000053062	-0.377262	5.63432	9.78893	0.00646637	0.252892
ENSMUSG00000020272	-0.482167	2.8493	9.76808	0.00647624	0.252892
ENSMUSG00000024413	-0.563467	6.4772	9.76605	0.00652029	0.253113
ENSMUSG00000114598	-1.96534	-1.618	9.76414	0.00652038	0.253113
ENSMUSG00000020604	-1.06692	5.19133	9.76371	0.00652541	0.253113
ENSMUSG00000103710	-1.09791	-0.77458	9.74372	0.00652973	0.253113
ENSMUSG00000060675	-0.597515	5.69583	9.75846	0.00653692	0.253113
ENSMUSG00000060657	-0.194155	7.16384	9.71012	0.00659717	0.255017
ENSMUSG00000067567	-0.329607	3.74239	9.68913	0.00664408	0.25562
ENSMUSG00000105203	-2.70656	-1.11578	9.70287	0.00666023	0.25562
ENSMUSG00000022807	-0.222291	4.74427	9.67996	0.00666469	0.25562
ENSMUSG00000107534	-1.82036	-1.38016	9.69853	0.00666929	0.25562
ENSMUSG00000110159	-0.682114	1.38061	9.67855	0.00668626	0.25562
ENSMUSG00000112881	-1.64217	-1.46285	9.68481	0.00668645	0.25562
ENSMUSG00000002885	-0.49197	3.21617	9.67377	0.00670305	0.25562
ENSMUSG00000080573	-1.65646	-1.85391	9.6589	0.0067176	0.25562
ENSMUSG00000114605	-1.17388	-0.945864	9.64655	0.00675269	0.25562
ENSMUSG00000000561	0.786341	5.1559	9.66099	0.00675486	0.25562
ENSMUSG00000029648	-0.447494	5.98875	9.6545	0.00676966	0.25562
ENSMUSG00000084139	-1.90227	-1.89779	9.64167	0.00677378	0.25562
ENSMUSG00000015202	-0.900946	3.01416	9.65112	0.00677738	0.25562
ENSMUSG00000050796	0.286402	3.94843	9.62641	0.00678652	0.25562
ENSMUSG00000022962	-0.220487	5.06163	9.62627	0.00678686	0.25562
ENSMUSG00000027956	-0.689445	3.37137	9.64534	0.00679061	0.25562
ENSMUSG00000060012	-0.870281	6.05566	9.63679	0.00681024	0.255782
ENSMUSG00000062078	-0.617303	8.65243	9.63379	0.00681715	0.255782
ENSMUSG00000108842	-0.511363	0.519967	9.60036	0.00684671	0.256281
ENSMUSG00000097520	-0.655879	1.39515	9.6031	0.00685273	0.256281
ENSMUSG00000109792	-1.24504	1.48298	9.60658	0.00688009	0.256886
ENSMUSG00000052336	-0.475631	5.57587	9.59129	0.00691575	0.2578
ENSMUSG00000025737	0.257367	4.55801	9.5568	0.00694871	0.258156
ENSMUSG00000103427	-1.26997	-0.979503	9.5659	0.00694984	0.258156
ENSMUSG00000029676	-0.273644	4.46401	9.54969	0.00696551	0.258156
ENSMUSG00000032812	-0.577603	4.32832	9.56437	0.00697907	0.258156
ENSMUSG00000066637	-0.496278	1.5276	9.53911	0.0069906	0.258156
ENSMUSG00000038510	0.250989	3.72505	9.53825	0.00699267	0.258156
ENSMUSG00000037933	-0.247914	6.69814	9.52597	0.00702193	0.258821
ENSMUSG00000039062	-0.682031	1.32303	9.52128	0.00705136	0.259287
ENSMUSG00000030942	0.190194	5.98291	9.5056	0.0070708	0.259287
ENSMUSG00000109501	-1.09329	0.683742	9.52354	0.00707636	0.259287
ENSMUSG00000035770	-0.268749	8.26031	9.50192	0.00707966	0.259287
ENSMUSG00000028431	0.250317	6.32662	9.49383	0.00709919	0.259589
ENSMUSG00000104100	-1.47921	-1.2791	9.49142	0.00713563	0.260507
ENSMUSG00000028466	0.15922	5.12138	9.4729	0.00715005	0.26062
ENSMUSG00000105395	-0.683018	0.843765	9.44474	0.00721911	0.261754
ENSMUSG00000074235	1.10049	0.848538	9.46051	0.00722958	0.261754
ENSMUSG00000062438	-0.366491	2.05355	9.43876	0.00723386	0.261754
ENSMUSG00000024037	0.210365	4.6333	9.43518	0.00724272	0.261754
ENSMUSG00000111017	-1.5482	-0.68556	9.45204	0.00725044	0.261754
ENSMUSG00000071640	-0.705369	1.74132	9.43994	0.00726612	0.261754
ENSMUSG00000074569	-1.04915	-0.41438	9.43289	0.00726947	0.261754
ENSMUSG00000108640	-0.810946	-0.726719	13.0105	0.0072722	0.261754
ENSMUSG00000031871	-0.420743	3.60515	9.41978	0.00729956	0.262152
ENSMUSG00000030342	-0.642883	5.39054	9.42379	0.00732058	0.262152
ENSMUSG00000104145	-1.64903	-1.75948	9.40809	0.00732822	0.262152
ENSMUSG00000031613	-0.465128	2.4549	9.40061	0.00732886	0.262152
ENSMUSG00000022504	-0.602171	0.633809	9.38737	0.00736215	0.262934
ENSMUSG00000026926	0.164081	6.64925	9.37172	0.00740173	0.263727
ENSMUSG00000044734	-1.30096	3.77375	9.38524	0.0074175	0.263727
ENSMUSG00000038664	0.19877	8.43915	9.36502	0.00741875	0.263727
ENSMUSG00000028978	-0.471782	3.17177	9.35366	0.00746937	0.264156
ENSMUSG00000041607	-1.23196	9.51921	9.36145	0.00747805	0.264156
ENSMUSG00000079614	0.188196	5.4967	9.34033	0.00748183	0.264156
ENSMUSG00000040761	-0.187189	6.84516	9.33594	0.00749312	0.264156
ENSMUSG00000088819	-1.30183	-1.43468	9.33428	0.00749862	0.264156
ENSMUSG00000112925	-0.806488	0.934467	9.34609	0.00749972	0.264156
ENSMUSG00000033006	-0.88361	5.80906	9.32924	0.00756094	0.265701
ENSMUSG00000102670	-1.44848	-1.01772	9.32231	0.00757042	0.265701
ENSMUSG00000027959	-0.795323	2.36902	9.32255	0.00757827	0.265701
ENSMUSG00000022515	0.190463	5.4974	9.29814	0.00759108	0.265745
ENSMUSG00000036186	0.219511	5.50108	9.28362	0.0076291	0.266671
ENSMUSG00000071042	-0.91574	4.15049	9.27669	0.0076984	0.26846
ENSMUSG00000027803	-0.360187	3.82941	9.25538	0.00770364	0.26846
ENSMUSG00000031232	-0.667367	4.40329	9.2434	0.00778693	0.270869
ENSMUSG00000021852	0.602988	3.8551	9.2399	0.00779632	0.270869
ENSMUSG00000064816	0.404042	1.03038	9.21411	0.0078141	0.270914
ENSMUSG00000081103	-1.09811	-1.34081	9.20905	0.00782774	0.270914
ENSMUSG00000020439	-0.549575	3.20846	9.22459	0.00783294	0.270914
ENSMUSG00000022769	-0.447245	2.74548	9.19648	0.00786183	0.271505
ENSMUSG00000100975	-1.04475	0.501154	9.1947	0.00791857	0.272685
ENSMUSG00000039530	0.325311	7.49726	9.17244	0.00793987	0.272685
ENSMUSG00000030701	-0.99064	7.98708	9.1805	0.00795745	0.272685
ENSMUSG00000113623	0.829844	-0.450782	9.16074	0.00795958	0.272685
ENSMUSG00000034903	-0.712153	4.12316	9.17399	0.00797533	0.272685
ENSMUSG00000040204	-0.806248	-0.164633	9.15092	0.00798668	0.272685
ENSMUSG00000073424	0.535707	3.61045	9.1654	0.00799901	0.272685
ENSMUSG00000057596	-0.810009	1.18806	9.15246	0.00802605	0.272685
ENSMUSG00000037242	-0.849687	6.95216	9.15539	0.0080267	0.272685
ENSMUSG00000082927	0.628406	-0.091755	9.13541	0.00802971	0.272685
ENSMUSG00000020491	0.260578	3.77873	9.12933	0.00804667	0.272685
ENSMUSG00000101431	-0.472745	3.84604	9.14642	0.00804695	0.272685
ENSMUSG00000096727	-0.703775	0.392155	9.12809	0.00805013	0.272685
ENSMUSG00000004988	-1.13723	-0.79582	9.11479	0.00810869	0.274126
ENSMUSG00000028073	-0.839	2.21617	9.12318	0.00811652	0.274126
ENSMUSG00000030513	-0.650066	4.66053	9.11809	0.00813082	0.274207
ENSMUSG00000107556	-2.02045	-1.57088	9.07482	0.00825354	0.277918
ENSMUSG00000105586	-1.69752	-1.73307	9.05691	0.00827808	0.277918
ENSMUSG00000048755	0.255258	3.91651	9.03487	0.0083151	0.277918
ENSMUSG00000052584	0.202936	5.59836	9.03319	0.00831997	0.277918
ENSMUSG00000036270	0.156542	6.34469	9.03117	0.00832582	0.277918
ENSMUSG00000111004	-1.41025	-0.765813	9.04769	0.00833156	0.277918
ENSMUSG00000102564	-1.55224	-0.873103	9.04588	0.00833681	0.277918
ENSMUSG00000054414	1.02505	4.30139	9.04562	0.00833755	0.277918
ENSMUSG00000022037	-0.275266	9.28471	9.01998	0.00835834	0.278174
ENSMUSG00000057541	-0.202047	4.51122	9.01618	0.00836942	0.278174
ENSMUSG00000074619	-0.856006	-0.505435	9.01136	0.0083835	0.278177
ENSMUSG00000020122	-0.351912	4.07338	9.00781	0.00840165	0.278177
ENSMUSG00000103867	-0.697032	0.734203	9.00482	0.00840579	0.278177
ENSMUSG00000026228	-1.74939	-0.967689	9.00807	0.00844703	0.27914
ENSMUSG00000111254	-1.52835	-0.76764	8.99688	0.00847995	0.279426
ENSMUSG00000022346	0.444713	2.37727	8.97856	0.00847996	0.279426
ENSMUSG00000024055	-0.528858	3.24765	8.98538	0.00850537	0.279497
ENSMUSG00000015354	-0.730174	3.38872	8.98655	0.0085105	0.279497
ENSMUSG00000048022	-0.646731	6.39825	8.98382	0.00851859	0.279497
ENSMUSG00000086900	-1.37572	-0.378488	8.97174	0.00855449	0.280275
ENSMUSG00000054509	-0.646759	3.17698	8.96591	0.00857188	0.280446
ENSMUSG00000054404	-0.60916	3.13045	8.95775	0.00859629	0.280845
ENSMUSG00000027166	-0.387622	2.96171	8.91867	0.00865941	0.282506
ENSMUSG00000048216	0.380893	5.23988	8.92804	0.00868427	0.282915
ENSMUSG00000079711	-0.909035	-0.136173	8.90305	0.0087198	0.283277
ENSMUSG00000032714	-0.633392	3.37795	8.91679	0.00872001	0.283277
ENSMUSG00000114133	0.178311	4.94523	8.89451	0.008733	0.283299
ENSMUSG00000066568	-0.156347	6.05531	8.87724	0.00878607	0.284619
ENSMUSG00000106951	-0.449844	2.13937	8.87317	0.0087986	0.284624
ENSMUSG00000086682	-0.625637	1.5784	8.87064	0.00882719	0.2847
ENSMUSG00000063887	0.564472	6.24877	8.87912	0.0088356	0.2847
ENSMUSG00000033379	0.200944	7.11423	8.86042	0.00883808	0.2847
ENSMUSG00000103928	-0.325705	2.87057	8.85031	0.00886953	0.285313
ENSMUSG00000004951	-0.6862	2.02214	8.85891	0.00888987	0.285568
ENSMUSG00000103034	0.147392	6.06336	8.82251	0.00895661	0.287311
ENSMUSG00000086844	-1.15394	3.13569	8.82724	0.00899762	0.288183
ENSMUSG00000032028	-1.87169	-1.24828	8.82368	0.00900885	0.288183
ENSMUSG00000091514	-0.690748	1.71202	8.81407	0.00902382	0.288261
ENSMUSG00000085208	-0.593273	3.7766	8.8119	0.00904619	0.288575
ENSMUSG00000004667	0.185788	5.15808	8.78403	0.00907879	0.289214
ENSMUSG00000064359	-0.658132	0.842785	8.77665	0.00910242	0.289565
ENSMUSG00000029622	-0.613426	4.17033	8.77905	0.00915116	0.290125
ENSMUSG00000055745	0.24052	6.14951	8.7612	0.00915216	0.290125
ENSMUSG00000108005	-1.67554	-1.37314	8.77542	0.00916124	0.290125
ENSMUSG00000073528	-1.24046	-1.48455	8.75553	0.00917047	0.290125
ENSMUSG00000108077	-2.0736	-1.66039	8.76551	0.00919484	0.290496
ENSMUSG00000103761	-1.2476	0.109548	8.74135	0.00927338	0.292576
ENSMUSG00000053398	-0.493732	5.3419	8.73283	0.00930123	0.293052
ENSMUSG00000002475	-0.327785	5.90196	8.71891	0.00933059	0.293216
ENSMUSG00000108520	-0.626947	1.14119	8.70719	0.00933192	0.293216
ENSMUSG00000050953	-0.457473	7.9374	8.7102	0.00937576	0.294185
ENSMUSG00000027357	0.251458	4.68056	8.68911	0.00938832	0.294185
ENSMUSG00000057497	0.286654	4.31791	8.67193	0.00944562	0.295577
ENSMUSG00000061603	0.201547	8.187	8.65905	0.00948887	0.296527
ENSMUSG00000008855	-0.239102	7.18717	8.65116	0.00951544	0.296954
ENSMUSG00000001855	-0.131352	5.70267	8.62974	0.00958805	0.298815
ENSMUSG00000020821	-0.480403	7.02316	8.64249	0.00960273	0.298867
ENSMUSG00000075318	0.331208	8.35764	8.61694	0.00963767	0.299309
ENSMUSG00000027242	-0.759872	1.74708	8.63068	0.00964296	0.299309
ENSMUSG00000001569	0.164189	5.04907	8.60492	0.00967297	0.299512
ENSMUSG00000051965	0.607955	0.647261	8.60417	0.00967554	0.299512
ENSMUSG00000046719	1.23806	3.04407	8.61062	0.00971176	0.299749
ENSMUSG00000040118	0.753867	7.21846	8.60869	0.0097184	0.299749
ENSMUSG00000020577	0.286356	7.07166	8.58867	0.00973286	0.299749
ENSMUSG00000030591	0.199511	6.19374	8.58685	0.00973534	0.299749
ENSMUSG00000050428	-0.203926	3.80896	8.57054	0.00979203	0.299797
ENSMUSG00000079304	-1.0147	1.44269	8.58604	0.00979677	0.299797
ENSMUSG00000110235	-0.905141	-0.509377	8.56871	0.00979839	0.299797
ENSMUSG00000053286	-0.236699	4.9503	8.56777	0.00980167	0.299797
ENSMUSG00000000823	0.323972	6.83996	8.57616	0.00980754	0.299797
ENSMUSG00000025880	-0.536663	4.78901	8.57581	0.00983241	0.299797
ENSMUSG00000070327	-0.773283	3.9212	8.57458	0.00983671	0.299797
ENSMUSG00000090673	-0.344091	2.46245	8.55648	0.00984116	0.299797
ENSMUSG00000108741	-1.16494	-0.80119	8.55721	0.0098712	0.300314
ENSMUSG00000034663	-0.505849	4.8382	8.56003	0.00988769	0.300419
ENSMUSG00000024070	-0.536792	4.7062	8.55157	0.00991747	0.300596
ENSMUSG00000104273	-1.52095	-1.10318	8.55084	0.00991967	0.300596
ENSMUSG00000021375	-0.514391	5.74509	8.54367	0.00994537	0.300857
ENSMUSG00000097136	-2.03299	-1.11252	8.5411	0.00995445	0.300857
ENSMUSG00000027435	-0.468668	2.9771	8.51724	0.0100048	0.301781
ENSMUSG00000022360	-0.781701	2.25592	8.522	0.0100224	0.301781
ENSMUSG00000029207	-0.278579	5.82091	8.50324	0.0100423	0.301781
ENSMUSG00000019795	0.247737	6.74083	8.49798	0.0100488	0.301781
ENSMUSG00000052593	-0.340941	4.57978	8.50107	0.0100655	0.301781
ENSMUSG00000114271	0.926035	-0.212444	8.49911	0.0100671	0.301781
ENSMUSG00000034543	0.177493	5.97824	8.49017	0.0100769	0.301781
ENSMUSG00000024451	-0.3689	3.54592	8.48533	0.0100943	0.301911
ENSMUSG00000038526	-0.985711	3.89879	8.49213	0.0101296	0.302278
ENSMUSG00000024593	-0.762739	5.36945	8.49121	0.0101329	0.302278
ENSMUSG00000042138	-0.511847	3.04543	8.48161	0.0101508	0.30242
ENSMUSG00000024654	-0.221742	7.66669	8.46262	0.0101767	0.302764
ENSMUSG00000102964	-1.05789	-0.216581	8.47117	0.0101887	0.302764
ENSMUSG00000045302	0.200959	6.03709	8.45424	0.0102072	0.302925
ENSMUSG00000045319	-0.554954	1.49355	8.43567	0.0102754	0.303592
ENSMUSG00000031714	-0.870866	5.61277	8.44442	0.0103036	0.303592
ENSMUSG00000058050	0.185984	4.34836	8.42301	0.0103221	0.303592
ENSMUSG00000063856	0.591464	5.17129	8.43746	0.0103292	0.303592
ENSMUSG00000032194	-0.484779	3.67464	8.43539	0.0103357	0.303592
ENSMUSG00000053475	-1.18113	3.8046	8.43035	0.0103555	0.303592
ENSMUSG00000097390	-0.776393	-0.054022	8.41355	0.0103572	0.303592
ENSMUSG00000114707	-1.26611	-1.16046	8.42121	0.0103582	0.303592
ENSMUSG00000001700	-0.519194	4.14452	8.42905	0.0103603	0.303592
ENSMUSG00000006154	-1.22273	3.34053	8.42867	0.0103617	0.303592
ENSMUSG00000036985	-0.386332	5.71214	8.42079	0.010391	0.304061
ENSMUSG00000006403	-1.22526	5.34045	8.4153	0.0104114	0.304262
ENSMUSG00000044066	-0.134563	5.06376	8.39558	0.0104243	0.304262
ENSMUSG00000020154	-0.324595	5.68722	8.39885	0.0104554	0.304783
ENSMUSG00000039220	0.199132	5.64473	8.38216	0.0104747	0.304958
ENSMUSG00000049878	0.194272	5.49499	8.37265	0.0105105	0.305326
ENSMUSG00000042246	-0.492739	4.52264	8.38777	0.0105146	0.305326
ENSMUSG00000001029	-0.835087	0.771635	8.38094	0.0105271	0.305326
ENSMUSG00000015850	-1.22787	3.65798	8.38067	0.0105414	0.305355
ENSMUSG00000030681	-0.434157	3.37839	8.36633	0.0105632	0.305593
ENSMUSG00000040423	-0.236911	5.99601	8.35534	0.0105762	0.305593
ENSMUSG00000021583	-0.529692	3.55685	8.36529	0.0105997	0.305887
ENSMUSG00000037316	0.225404	6.36817	8.32832	0.0106796	0.307809
ENSMUSG00000085891	0.833317	0.394935	8.33118	0.0107018	0.308063
ENSMUSG00000109398	0.272842	3.0056	8.31154	0.0107444	0.308901
ENSMUSG00000015133	-0.653483	1.95823	8.31727	0.0107674	0.309176
ENSMUSG00000108500	-1.45277	-1.52412	8.30051	0.0108163	0.310066
ENSMUSG00000114479	-2.15834	-1.23379	8.30666	0.0108253	0.310066
ENSMUSG00000079036	0.227316	4.491	8.28319	0.0108549	0.310527
ENSMUSG00000045466	0.297527	4.66646	8.27352	0.0108951	0.310904
ENSMUSG00000020755	0.152433	5.53912	8.27295	0.0108952	0.310904
ENSMUSG00000053441	-2.47629	-1.36747	8.28116	0.0109252	0.311023
ENSMUSG00000032733	-0.713446	3.70377	8.27993	0.01093	0.311023
ENSMUSG00000098371	1.65195	-0.44383	8.27556	0.0109472	0.311023
ENSMUSG00000097923	0.685379	-0.315872	8.2582	0.0109534	0.311023
ENSMUSG00000003410	-0.207058	8.16828	8.23879	0.0110306	0.312431
ENSMUSG00000038116	0.202371	6.23107	8.23326	0.0110527	0.312431
ENSMUSG00000018166	-1.27306	4.42551	8.24821	0.0110558	0.312431
ENSMUSG00000097119	-0.165393	4.10156	8.22999	0.0110658	0.312431
ENSMUSG00000026810	0.234069	4.73745	8.22028	0.0111048	0.312431
ENSMUSG00000035441	-1.00883	4.90687	8.2318	0.0111215	0.312431
ENSMUSG00000025898	-0.185403	4.30196	8.20844	0.0111525	0.312431
ENSMUSG00000028268	-0.829213	1.93495	8.22393	0.0111532	0.312431
ENSMUSG00000109625	-1.20356	-1.0379	8.20813	0.0111852	0.312431
ENSMUSG00000034247	-0.191193	5.17799	8.19995	0.0111869	0.312431
ENSMUSG00000106648	-0.916607	-1.02469	8.57774	0.0111924	0.312431
ENSMUSG00000093593	0.465302	5.80089	8.21256	0.0111991	0.312431
ENSMUSG00000109695	-0.712321	0.693105	8.20073	0.0112032	0.312431
ENSMUSG00000020783	-0.217506	5.03877	8.1935	0.0112132	0.312431
ENSMUSG00000005716	-1.94905	5.02268	8.20324	0.0112369	0.312431
ENSMUSG00000041842	-0.776132	3.21303	8.19927	0.011253	0.312431
ENSMUSG00000050619	-0.475644	3.20316	8.19427	0.0112531	0.312431
ENSMUSG00000021696	-0.822123	4.41487	8.19664	0.0112637	0.312431
ENSMUSG00000097164	0.250547	5.04086	8.17893	0.0112726	0.312431
ENSMUSG00000096687	0.302604	4.0011	8.17842	0.0112747	0.312431
ENSMUSG00000042155	0.271858	5.94459	8.1747	0.0113024	0.312823
ENSMUSG00000069769	-0.498283	6.97612	8.1835	0.0113174	0.312862
ENSMUSG00000114953	0.740793	0.464726	8.16557	0.0113434	0.313204
ENSMUSG00000097800	-1.03232	0.619071	8.16655	0.0113871	0.31379
ENSMUSG00000063796	-0.461379	3.50185	8.16142	0.0113919	0.31379
ENSMUSG00000047342	0.517577	3.82051	8.16104	0.0114099	0.313909
ENSMUSG00000031385	-0.983404	5.97438	8.15263	0.0114447	0.313917
ENSMUSG00000078812	0.205114	7.38408	8.13708	0.0114454	0.313917
ENSMUSG00000035215	0.281221	3.70221	8.13407	0.0114579	0.313917
ENSMUSG00000019055	-0.684756	4.84447	8.14377	0.0114816	0.313917
ENSMUSG00000055717	-0.727108	6.16535	8.14094	0.0114934	0.313917
ENSMUSG00000034792	-0.878233	0.51828	8.13722	0.0114962	0.313917
ENSMUSG00000044502	0.150476	5.80241	8.12263	0.0115057	0.313917
ENSMUSG00000027238	-0.962272	4.81741	8.13415	0.0115217	0.313981
ENSMUSG00000041481	2.32809	0.321512	8.12946	0.0115414	0.314143
ENSMUSG00000042116	-0.488342	4.5489	8.11025	0.0116222	0.315333
ENSMUSG00000041445	-0.517291	2.0896	8.09537	0.0116302	0.315333
ENSMUSG00000087165	-0.609091	1.51336	8.09339	0.0116546	0.315333
ENSMUSG00000007603	0.187697	6.28257	8.08549	0.0116626	0.315333
ENSMUSG00000024006	-0.195836	5.69834	8.08468	0.011666	0.315333
ENSMUSG00000038235	-0.510546	3.09205	8.09657	0.0116673	0.315333
ENSMUSG00000027692	0.292244	7.52389	8.08167	0.0116823	0.315333
ENSMUSG00000002014	0.169631	4.88078	8.07725	0.0116977	0.315333
ENSMUSG00000024580	0.189978	4.37027	8.07472	0.0117085	0.315333
ENSMUSG00000109771	0.798839	0.0934574	8.06506	0.0117612	0.316383
ENSMUSG00000044550	0.351809	6.51358	8.07209	0.0117828	0.316594
ENSMUSG00000106990	-0.35913	3.53553	8.05067	0.0118118	0.316597
ENSMUSG00000097734	0.715629	0.270442	8.04925	0.0118179	0.316597
ENSMUSG00000074793	-0.416704	3.15031	8.05022	0.0118285	0.316597
ENSMUSG00000040034	-0.399425	1.74895	8.04131	0.0118523	0.316597
ENSMUSG00000073542	-0.362938	2.80165	8.04042	0.0118561	0.316597
ENSMUSG00000046791	0.26695	3.52697	8.03175	0.0118938	0.316597
ENSMUSG00000049521	-0.902621	4.26579	8.04621	0.0118963	0.316597
ENSMUSG00000025537	-0.341723	4.66854	8.03924	0.0118991	0.316597
ENSMUSG00000036315	0.232433	3.36662	8.02876	0.0119068	0.316597
ENSMUSG00000090965	-1.90717	-1.31744	8.03886	0.0119283	0.316801
ENSMUSG00000030849	-0.75166	5.82448	8.03538	0.0119434	0.316837
ENSMUSG00000054304	-0.516859	0.78505	8.00985	0.0119895	0.317386
ENSMUSG00000037578	-2.15556	0.285672	8.02255	0.0119994	0.317386
ENSMUSG00000010721	0.569215	4.89496	8.0178	0.0120203	0.317386
ENSMUSG00000023990	-0.912129	3.01751	8.01578	0.0120291	0.317386
ENSMUSG00000083796	-0.618786	-0.33183	9.74548	0.0120389	0.317386
ENSMUSG00000022451	-0.174503	5.615	7.99682	0.0120469	0.317386
ENSMUSG00000068391	0.285348	3.24388	7.99246	0.0120661	0.31753
ENSMUSG00000106612	-1.37239	-1.03709	7.9997	0.0120942	0.317905
ENSMUSG00000027199	-0.938576	6.23866	7.98653	0.0121584	0.318453
ENSMUSG00000024383	0.149984	5.95511	7.96687	0.0121799	0.318453
ENSMUSG00000024142	0.183184	5.52919	7.96337	0.0121956	0.318453
ENSMUSG00000104693	-1.2606	-0.982406	7.96635	0.0122303	0.318453
ENSMUSG00000097574	0.396413	1.71342	7.95443	0.0122357	0.318453
ENSMUSG00000056220	-1.31208	2.06306	7.96507	0.0122542	0.318453
ENSMUSG00000110540	-0.476178	2.40826	7.95139	0.0122589	0.318453
ENSMUSG00000031378	-0.256485	4.10514	7.94712	0.0122686	0.318453
ENSMUSG00000099481	-0.351444	4.43896	7.95314	0.01228	0.318453
ENSMUSG00000001280	-1.6407	4.25166	7.95904	0.0122814	0.318453
ENSMUSG00000025584	-0.936167	5.02501	7.95512	0.012299	0.318453
ENSMUSG00000022105	-0.168261	5.41911	7.93947	0.0123031	0.318453
ENSMUSG00000111212	-1.50748	-1.69784	7.9454	0.0123065	0.318453
ENSMUSG00000097585	-0.576513	1.90391	7.94509	0.0123089	0.318453
ENSMUSG00000015214	0.212062	5.57347	7.93085	0.0123421	0.318954
ENSMUSG00000034327	-0.69133	3.96814	7.93816	0.0123757	0.319225
ENSMUSG00000038146	-0.407779	4.88967	7.93123	0.0124072	0.319225
ENSMUSG00000106841	-0.567404	1.25703	7.91634	0.0124082	0.319225
ENSMUSG00000085819	-1.36288	0.381052	7.92949	0.0124151	0.319225
ENSMUSG00000104494	-1.1491	1.93421	7.92797	0.012422	0.319225
ENSMUSG00000026678	-0.362739	6.36891	7.92088	0.0124544	0.3197
ENSMUSG00000054690	-0.596671	2.12585	7.90945	0.0124868	0.31975
ENSMUSG00000107436	-1.71354	-1.6037	7.91106	0.012492	0.31975
ENSMUSG00000034235	-0.627715	7.20957	7.90746	0.0125159	0.31975
ENSMUSG00000038538	-0.183171	7.23997	7.89201	0.0125199	0.31975
ENSMUSG00000030751	0.1663	6.04884	7.8885	0.0125361	0.31975
ENSMUSG00000039682	-0.433132	5.70316	7.90157	0.012543	0.31975
ENSMUSG00000029518	0.129585	6.20786	7.88327	0.0125602	0.31975
ENSMUSG00000095115	-0.395661	2.99881	7.88169	0.0125676	0.31975
ENSMUSG00000052609	-1.18095	5.15925	7.88924	0.0126	0.319907
ENSMUSG00000038058	-0.661261	2.77674	7.88607	0.0126147	0.319907
ENSMUSG00000050150	-1.99199	-1.63518	7.88589	0.0126155	0.319907
ENSMUSG00000064361	-0.592495	1.13656	7.86413	0.0126523	0.320487
ENSMUSG00000073680	-1.19348	6.75013	7.86325	0.012721	0.321873
ENSMUSG00000103252	-1.55458	-1.5749	7.84379	0.0127923	0.322416
ENSMUSG00000048402	-0.421072	2.32129	7.83222	0.0127991	0.322416
ENSMUSG00000018217	-0.970862	4.50454	7.84471	0.0128081	0.322416
ENSMUSG00000002289	0.477918	2.13034	7.82983	0.0128105	0.322416
ENSMUSG00000079215	-0.162278	7.08612	7.82794	0.0128194	0.322416
ENSMUSG00000024896	0.21988	5.65428	7.82523	0.0128323	0.322416
ENSMUSG00000098889	-0.682709	0.039663	7.8214	0.0128505	0.322416
ENSMUSG00000035413	-0.774951	3.55393	7.83377	0.0128598	0.322416
ENSMUSG00000097971	-0.680122	3.66759	7.83193	0.0128686	0.322416
ENSMUSG00000103851	-1.39487	-1.48804	7.82025	0.0128903	0.322609
ENSMUSG00000104394	-0.432496	1.1523	7.80433	0.0129319	0.322767
ENSMUSG00000021431	-0.222342	5.46682	7.79991	0.012953	0.322767
ENSMUSG00000111443	-0.994995	0.600345	7.81346	0.0129566	0.322767
ENSMUSG00000005362	0.168695	6.07979	7.79822	0.0129611	0.322767
ENSMUSG00000038884	0.329458	6.55008	7.80825	0.0129685	0.322767
ENSMUSG00000038745	1.79085	-0.212588	7.80686	0.0129881	0.322767
ENSMUSG00000090122	-0.703514	3.30896	7.8042	0.0130009	0.322767
ENSMUSG00000029826	-0.726834	2.41254	7.80254	0.0130089	0.322767
ENSMUSG00000086894	-0.724125	-0.424826	7.7828	0.0130354	0.323076
ENSMUSG00000037533	0.228325	5.76748	7.77755	0.0130608	0.32319
ENSMUSG00000100486	-1.14667	-0.89404	7.78168	0.0130804	0.32319
ENSMUSG00000107205	-0.725816	-0.209306	7.76733	0.0131104	0.32319
ENSMUSG00000026000	0.287641	7.31511	7.76897	0.0131126	0.32319
ENSMUSG00000113902	0.216073	5.12404	7.76322	0.0131304	0.32319
ENSMUSG00000021948	-1.11611	4.51117	7.77613	0.0131364	0.32319
ENSMUSG00000103544	-1.59958	-1.41279	7.77547	0.0131384	0.32319
ENSMUSG00000037270	0.162188	7.75405	7.74639	0.0132126	0.324456
ENSMUSG00000087307	-1.4275	-0.885717	7.75939	0.0132181	0.324456
ENSMUSG00000098198	0.227501	2.95176	7.74228	0.0132328	0.324471
ENSMUSG00000104271	0.633142	1.24825	7.74416	0.0132532	0.324476
ENSMUSG00000082148	-1.35853	-1.38039	7.74304	0.0132711	0.324476
ENSMUSG00000032582	-0.147139	5.84904	7.7312	0.0132874	0.324476
ENSMUSG00000026737	-0.545755	6.74507	7.74484	0.0132894	0.324476
ENSMUSG00000096991	-0.652007	0.938698	7.73192	0.0133045	0.3245
ENSMUSG00000107050	-1.86372	-1.7739	7.72477	0.0133825	0.325047
ENSMUSG00000020462	0.162822	6.35548	7.70959	0.0133945	0.325047
ENSMUSG00000026193	-0.304319	5.57838	7.7168	0.0134023	0.325047
ENSMUSG00000025869	0.228748	4.1211	7.70781	0.0134034	0.325047
ENSMUSG00000027673	0.20595	6.29362	7.70655	0.0134097	0.325047
ENSMUSG00000032540	-0.464874	4.39297	7.71927	0.013416	0.325047
ENSMUSG00000103238	-0.900454	-0.907538	7.69973	0.0134437	0.325047
ENSMUSG00000044340	-0.448635	7.18978	7.70917	0.0134663	0.325047
ENSMUSG00000029814	-0.574414	1.23279	7.69262	0.0134826	0.325047
ENSMUSG00000111765	-1.65125	-0.97374	7.70286	0.0134979	0.325047
ENSMUSG00000034203	0.248969	5.16545	7.68833	0.0135009	0.325047
ENSMUSG00000073154	-1.10266	-0.157965	7.69933	0.0135143	0.325047
ENSMUSG00000042303	0.210321	5.67113	7.68254	0.0135301	0.325047
ENSMUSG00000059486	-0.230537	5.91297	7.68189	0.0135333	0.325047
ENSMUSG00000025736	0.8142	4.60182	7.69469	0.0135389	0.325047
ENSMUSG00000024816	-0.837182	4.81556	7.67919	0.0136171	0.325218
ENSMUSG00000026610	-1.18155	5.29499	7.67497	0.0136384	0.325218
ENSMUSG00000109359	-1.66062	-1.6542	7.67053	0.0136471	0.325218
ENSMUSG00000104148	-1.18073	2.48696	7.67305	0.0136482	0.325218
ENSMUSG00000006288	0.181125	4.88448	7.65916	0.0136485	0.325218
ENSMUSG00000041268	0.200821	8.11494	7.65698	0.0136596	0.325218
ENSMUSG00000114025	-0.662272	0.397416	7.65492	0.0136701	0.325218
ENSMUSG00000084917	-0.593095	1.11088	7.65581	0.0136716	0.325218
ENSMUSG00000074113	-1.13926	-0.608341	7.66201	0.0136907	0.325218
ENSMUSG00000038534	-0.406097	4.55975	7.66365	0.013696	0.325218
ENSMUSG00000086638	-0.81635	-0.192864	7.64956	0.0137016	0.325218
ENSMUSG00000073910	-1.06779	3.15637	7.65885	0.0137205	0.325331
ENSMUSG00000025498	-0.672056	0.97203	7.64423	0.0137557	0.3256
ENSMUSG00000082554	-1.10139	-1.52344	9.21282	0.0137601	0.3256
ENSMUSG00000113071	0.957959	-1.05398	7.63311	0.0137818	0.325627
ENSMUSG00000108465	-0.494773	1.81256	7.62999	0.0137979	0.325627
ENSMUSG00000028565	-0.472835	5.10284	7.64258	0.0138038	0.325627
ENSMUSG00000039100	0.200291	8.25499	7.61946	0.0138522	0.326436
ENSMUSG00000087256	-1.72177	-1.15561	7.6286	0.0138759	0.326658
ENSMUSG00000067148	0.200216	4.26499	7.60434	0.0139308	0.327615
ENSMUSG00000091697	0.449499	0.539763	7.60137	0.0139463	0.327645
ENSMUSG00000097331	0.803073	0.733063	7.60944	0.0139612	0.327661
ENSMUSG00000114244	-1.17892	-0.774282	7.60251	0.0139959	0.328139
ENSMUSG00000001376	0.234318	6.08323	7.58856	0.0140133	0.328213
ENSMUSG00000023010	-0.256283	8.1339	7.58231	0.0140461	0.328412
ENSMUSG00000021423	-0.526295	3.30807	7.58942	0.0140801	0.328412
ENSMUSG00000016494	-0.404816	4.2333	7.58478	0.0141016	0.328412
ENSMUSG00000030921	-0.578053	1.79112	7.57254	0.0141311	0.328412
ENSMUSG00000020289	0.182438	5.20203	7.56618	0.0141312	0.328412
ENSMUSG00000040435	0.564768	3.71532	7.57937	0.0141331	0.328412
ENSMUSG00000034210	-0.415441	6.24122	7.5784	0.0141382	0.328412
ENSMUSG00000033949	-0.855475	3.23043	7.57796	0.0141405	0.328412
ENSMUSG00000015149	-0.386266	6.90544	7.57611	0.0141503	0.328412
ENSMUSG00000070583	-0.427532	2.1351	7.55959	0.0141662	0.32845
ENSMUSG00000059669	0.217754	4.43199	7.55417	0.014195	0.328786
ENSMUSG00000022831	-0.540654	2.00011	7.5487	0.0142533	0.329384
ENSMUSG00000086602	-0.44075	2.10896	7.5421	0.0142594	0.329384
ENSMUSG00000023723	0.406133	3.80483	7.55101	0.0142637	0.329384
ENSMUSG00000041199	0.274217	5.44725	7.53926	0.0142986	0.329751
ENSMUSG00000087042	-0.36842	3.68938	7.53801	0.0143083	0.329751
ENSMUSG00000033713	-0.843713	5.93298	7.53074	0.0143925	0.330702
ENSMUSG00000020486	-0.930609	7.22207	7.52975	0.0143978	0.330702
ENSMUSG00000027189	0.173638	8.45663	7.5163	0.0143982	0.330702
ENSMUSG00000112390	0.689735	0.390237	7.51556	0.0144071	0.330702
ENSMUSG00000036528	-0.868218	3.78393	7.52104	0.0144449	0.330816
ENSMUSG00000030225	-0.508909	1.53982	7.50728	0.0144471	0.330816
ENSMUSG00000108503	-0.855376	-0.783663	7.50516	0.0144586	0.330816
ENSMUSG00000022570	0.160448	4.29364	7.49998	0.0144868	0.330816
ENSMUSG00000030451	0.159132	8.47192	7.49793	0.014498	0.330816
ENSMUSG00000087701	0.149404	5.03295	7.49786	0.0144984	0.330816
ENSMUSG00000032349	-0.520692	6.39768	7.49739	0.0145736	0.332104
ENSMUSG00000022472	-0.524531	6.98578	7.4931	0.014597	0.332104
ENSMUSG00000048039	-0.169469	3.88248	7.47963	0.0145982	0.332104
ENSMUSG00000019464	1.65156	1.88881	7.47936	0.0146726	0.332374
ENSMUSG00000092274	-0.677553	7.43401	7.4779	0.0146806	0.332374
ENSMUSG00000032854	-1.1434	6.78771	7.47745	0.0146831	0.332374
ENSMUSG00000027993	-0.300325	7.82675	7.46618	0.0146842	0.332374
ENSMUSG00000026914	0.183176	5.87583	7.46278	0.0146911	0.332374
ENSMUSG00000035228	0.385809	4.54893	7.4729	0.0147068	0.332374
ENSMUSG00000061436	-0.587596	6.55438	7.47237	0.0147112	0.332374
ENSMUSG00000083518	-0.817995	-0.984828	8.02596	0.0147697	0.333143
ENSMUSG00000103030	2.21538	-1.50249	7.46099	0.0147742	0.333143
ENSMUSG00000026896	-0.894776	1.42091	7.4581	0.0147902	0.333179
ENSMUSG00000107171	-0.62937	0.436367	7.44014	0.0148171	0.333453
ENSMUSG00000026238	-0.320875	6.9066	7.44709	0.0148314	0.333453
ENSMUSG00000047123	-0.394707	2.75221	7.43213	0.0148619	0.333512
ENSMUSG00000081871	0.222215	3.39758	7.42735	0.0148888	0.333512
ENSMUSG00000039904	-1.01212	6.75594	7.43802	0.0149024	0.333512
ENSMUSG00000075284	-0.60541	4.36264	7.43675	0.0149095	0.333512
ENSMUSG00000106891	0.462179	1.22051	7.42325	0.0149118	0.333512
ENSMUSG00000020891	-1.21497	2.50138	7.4347	0.014921	0.333512
ENSMUSG00000051232	0.191418	4.94969	7.41476	0.0149597	0.334052
ENSMUSG00000035078	0.162286	6.44035	7.41018	0.0149856	0.334305
ENSMUSG00000044098	-0.331018	4.97853	7.41628	0.0150041	0.334395
ENSMUSG00000109122	-0.490351	3.03635	7.41224	0.0150297	0.334418
ENSMUSG00000036792	0.20112	6.4309	7.39906	0.0150488	0.334418
ENSMUSG00000046139	-0.179657	4.97922	7.3983	0.0150531	0.334418
ENSMUSG00000026519	-1.13939	5.8187	7.40656	0.0150801	0.334418
ENSMUSG00000037712	-0.257036	6.50054	7.39458	0.0150829	0.334418
ENSMUSG00000024145	0.274914	2.53056	7.3914	0.0150924	0.334418
ENSMUSG00000015112	-0.936631	2.52179	7.4006	0.015114	0.334573
ENSMUSG00000102160	-1.10586	0.412225	7.39425	0.0151503	0.334741
ENSMUSG00000043421	0.281345	1.8464	7.37916	0.0151625	0.334741
ENSMUSG00000075600	-0.242442	3.37078	7.37782	0.0151702	0.334741
ENSMUSG00000037788	0.263603	6.25608	7.37567	0.0152016	0.334741
ENSMUSG00000104525	-1.2552	-1.06933	7.38064	0.0152078	0.334741
ENSMUSG00000039005	-0.470684	0.694868	7.37109	0.0152089	0.334741
ENSMUSG00000056515	-0.617507	6.47597	7.37946	0.0152351	0.334893
ENSMUSG00000022668	0.210185	5.06726	7.36347	0.0152528	0.334893
ENSMUSG00000088947	0.754196	-0.473673	7.36232	0.0152595	0.334893
ENSMUSG00000004085	-0.391693	3.55288	7.36468	0.0152807	0.33504
ENSMUSG00000035960	0.334797	3.80813	7.3571	0.0153004	0.335152
ENSMUSG00000084838	0.241298	2.66229	7.35167	0.0153212	0.335288
ENSMUSG00000103192	-1.4323	-1.35307	7.35787	0.0153477	0.335549
ENSMUSG00000103672	-0.675262	1.75921	7.35414	0.0153784	0.335901
ENSMUSG00000011114	0.167163	4.92893	7.33878	0.0153963	0.335971
ENSMUSG00000056492	-0.392262	5.24173	7.34417	0.0154397	0.336434
ENSMUSG00000038349	-0.730197	5.7692	7.34296	0.0154467	0.336434
ENSMUSG00000097101	-0.821641	-0.824328	7.31976	0.0155078	0.337187
ENSMUSG00000041836	0.395001	5.46879	7.33205	0.0155106	0.337187
ENSMUSG00000108220	1.6221	-1.66411	7.32429	0.0155441	0.337596
ENSMUSG00000020536	-0.34239	6.24088	7.31543	0.0156086	0.338677
ENSMUSG00000031918	-0.420167	5.90954	7.31289	0.0156236	0.338682
ENSMUSG00000112640	0.259809	2.28153	7.29476	0.0156558	0.339061
ENSMUSG00000033335	-0.308286	5.88021	7.29569	0.0157086	0.339667
ENSMUSG00000053158	-0.493295	1.97585	7.28542	0.0157192	0.339667
ENSMUSG00000028273	-0.320932	5.18326	7.29144	0.0157303	0.339667
ENSMUSG00000015745	-0.263118	3.71581	7.27603	0.0157678	0.339667
ENSMUSG00000007097	-0.35085	10.0849	7.27468	0.0157779	0.339667
ENSMUSG00000025202	-0.826334	3.62305	7.28673	0.0157793	0.339667
ENSMUSG00000102615	-0.737997	0.87536	7.2799	0.0157985	0.339667
ENSMUSG00000024013	-0.563664	2.86396	7.28297	0.0158019	0.339667
ENSMUSG00000084834	-0.642568	0.704541	7.26469	0.015847	0.340317
ENSMUSG00000010025	-0.2217	5.7776	7.2589	0.0158709	0.340402
ENSMUSG00000044712	-0.344992	4.03964	7.26321	0.0158805	0.340402
ENSMUSG00000111539	-1.40704	-1.74903	7.25826	0.0158996	0.340493
ENSMUSG00000042364	-0.245808	4.73249	7.24538	0.0159529	0.341261
ENSMUSG00000046093	1.97737	7.8084	7.25592	0.0159651	0.341261
ENSMUSG00000063268	-0.372571	1.50328	7.23787	0.0159987	0.341373
ENSMUSG00000030494	-0.903109	3.63405	7.25017	0.016	0.341373
ENSMUSG00000006301	-0.808234	5.64097	7.24729	0.0160175	0.34143
ENSMUSG00000106115	-1.19681	-0.648104	7.23946	0.0160639	0.342101
ENSMUSG00000073907	-0.987157	-1.34309	13.5524	0.0160853	0.342241
ENSMUSG00000017664	0.163957	5.59434	7.21502	0.0161388	0.342761
ENSMUSG00000022674	0.74661	4.44225	7.22735	0.0161396	0.342761
ENSMUSG00000097368	-1.72234	-0.707351	7.22431	0.0161582	0.342809
ENSMUSG00000028741	0.179356	3.92176	7.2097	0.0161717	0.342809
ENSMUSG00000102570	-0.856885	-0.0322374	7.20239	0.0162529	0.343986
ENSMUSG00000022090	-0.900872	3.87865	7.20438	0.0162814	0.343986
ENSMUSG00000029101	0.36885	5.56484	7.20382	0.0162849	0.343986
ENSMUSG00000104056	-0.865451	-0.919491	7.1911	0.016287	0.343986
ENSMUSG00000038668	-0.963282	5.34266	7.19644	0.0163308	0.344411
ENSMUSG00000110768	0.192846	3.60963	7.18308	0.0163371	0.344411
ENSMUSG00000102650	-1.83064	-1.7919	7.18457	0.0164013	0.34505
ENSMUSG00000110644	0.197043	3.34028	7.17179	0.0164078	0.34505
ENSMUSG00000033460	0.250561	5.05847	7.16928	0.0164235	0.34505
ENSMUSG00000003882	-0.733332	0.0426244	7.16329	0.0164622	0.34505
ENSMUSG00000103970	-0.778926	-0.571144	7.16173	0.0164711	0.34505
ENSMUSG00000085783	0.157392	5.1839	7.16149	0.0164726	0.34505
ENSMUSG00000020074	-0.173484	6.02794	7.16089	0.0164764	0.34505
ENSMUSG00000070436	-0.522141	3.93827	7.17143	0.0164874	0.34505
ENSMUSG00000024759	-0.237382	5.77229	7.1523	0.0165307	0.345642
ENSMUSG00000084459	0.409487	0.818875	11.1664	0.0165873	0.345912
ENSMUSG00000024384	-0.393006	5.95369	7.15559	0.0165874	0.345912
ENSMUSG00000104218	-0.311228	1.81464	7.14316	0.0165887	0.345912
ENSMUSG00000055538	-0.478248	6.74962	7.1443	0.0166592	0.346844
ENSMUSG00000096988	-1.64621	0.13213	7.14346	0.0166645	0.346844
ENSMUSG00000083879	0.275963	2.19317	7.12905	0.0166787	0.346844
ENSMUSG00000045817	-0.280854	4.43678	7.12263	0.0167198	0.347047
ENSMUSG00000032050	-0.387599	6.63186	7.1316	0.0167404	0.347047
ENSMUSG00000066554	0.163143	4.91412	7.11911	0.0167425	0.347047
ENSMUSG00000046805	-0.572729	4.80878	7.12899	0.0167571	0.347047
ENSMUSG00000028465	-0.374634	6.04681	7.12793	0.0167639	0.347047
ENSMUSG00000074513	-0.264435	4.47741	7.11132	0.0167926	0.347201
ENSMUSG00000031328	0.288853	7.35031	7.10841	0.0168402	0.347201
ENSMUSG00000069094	-0.1977	5.21345	7.10384	0.0168409	0.347201
ENSMUSG00000038866	-0.198526	4.45015	7.10299	0.0168464	0.347201
ENSMUSG00000026436	-0.30665	4.66656	7.10684	0.0168575	0.347201
ENSMUSG00000027429	-0.210275	5.40046	7.10061	0.0168619	0.347201
ENSMUSG00000027499	0.262835	7.9234	7.09684	0.0168863	0.347212
ENSMUSG00000019899	-0.548015	3.96657	7.10796	0.0168926	0.347212
ENSMUSG00000048603	0.564854	1.74113	7.09517	0.0169339	0.347589
ENSMUSG00000044018	0.134589	5.09416	7.0884	0.0169412	0.347589
ENSMUSG00000081853	-0.880256	-1.16931	8.441	0.0170029	0.348544
ENSMUSG00000060227	0.610527	5.89235	7.08224	0.01706	0.348976
ENSMUSG00000027854	-0.159623	5.9784	7.06988	0.0170623	0.348976
ENSMUSG00000103897	0.750815	3.46757	7.07993	0.0170751	0.348976
ENSMUSG00000102573	-0.605858	0.229631	7.06467	0.0170965	0.348976
ENSMUSG00000068882	0.151056	6.63009	7.0617	0.0171161	0.348976
ENSMUSG00000106967	2.20604	-1.493	7.07159	0.0171299	0.348976
ENSMUSG00000079657	0.561419	5.28673	7.07155	0.0171302	0.348976
ENSMUSG00000021376	-0.345246	3.42279	7.05369	0.017169	0.349458
ENSMUSG00000040483	-1.12403	2.37301	7.0578	0.0172209	0.34961
ENSMUSG00000099307	-1.20441	-1.56213	7.04298	0.0172493	0.34961
ENSMUSG00000029304	-1.23024	3.67235	7.05303	0.0172525	0.34961
ENSMUSG00000028480	0.555017	1.79872	7.04394	0.0172708	0.34961
ENSMUSG00000026003	-0.308633	5.09619	7.04513	0.0172781	0.34961
ENSMUSG00000027108	0.223112	6.35678	7.0356	0.0172892	0.34961
ENSMUSG00000110027	-1.03783	2.56522	7.04443	0.0173097	0.34961
ENSMUSG00000078141	-1.22113	-1.6493	7.76391	0.0173268	0.34961
ENSMUSG00000039615	0.158595	6.45773	7.02802	0.0173398	0.34961
ENSMUSG00000111158	-0.907763	-0.843338	7.02634	0.017352	0.34961
ENSMUSG00000029925	-0.703282	1.22906	7.03589	0.0173533	0.34961
ENSMUSG00000089900	-1.56199	-0.996139	7.03704	0.0173589	0.34961
ENSMUSG00000026036	0.176854	4.30545	7.01114	0.0174531	0.3512
ENSMUSG00000022867	-0.262646	5.08172	7.00476	0.0175051	0.351939
ENSMUSG00000020774	-1.0628	4.859	7.00468	0.0175766	0.352508
ENSMUSG00000075254	-0.545426	5.09474	7.0014	0.0175988	0.352508
ENSMUSG00000022220	-1.06076	0.691642	6.99903	0.0176149	0.352508
ENSMUSG00000052688	-1.02143	1.02584	6.99883	0.0176163	0.352508
ENSMUSG00000037062	-0.217457	6.56568	6.98396	0.0176374	0.352508
ENSMUSG00000029832	-0.703262	2.44528	6.99557	0.0176384	0.352508
ENSMUSG00000045691	-0.249797	5.16887	6.98129	0.0176556	0.352508
ENSMUSG00000097583	-0.314457	2.18479	6.98105	0.0176573	0.352508
ENSMUSG00000042647	-0.434818	1.99005	6.97833	0.0176759	0.352508
ENSMUSG00000102748	-1.43221	3.74191	6.98593	0.0177041	0.352508
ENSMUSG00000090841	0.236427	6.69488	6.97387	0.0177064	0.352508
ENSMUSG00000109793	-0.519521	0.0286243	13.9151	0.0177173	0.352508
ENSMUSG00000028194	-0.2636	6.77395	6.97286	0.017736	0.352574
ENSMUSG00000024873	0.376903	7.39531	6.97802	0.0177582	0.352711
ENSMUSG00000097668	-1.51931	-1.1636	6.97258	0.0177956	0.352797
ENSMUSG00000033952	-1.2179	-0.464024	6.97084	0.0178075	0.352797
ENSMUSG00000061171	-0.737736	0.841521	6.96746	0.0178086	0.352797
ENSMUSG00000097294	-0.636415	1.15786	6.96097	0.0178367	0.353049
ENSMUSG00000070891	-0.857937	-0.370379	6.95574	0.0178562	0.353115
ENSMUSG00000045636	-0.476344	6.00452	6.95961	0.017885	0.353115
ENSMUSG00000050382	-0.448634	1.41328	6.94727	0.0178897	0.353115
ENSMUSG00000031207	-0.355292	4.94794	6.95574	0.0179104	0.353115
ENSMUSG00000089889	0.325474	1.26433	6.93771	0.0179561	0.353115
ENSMUSG00000087306	-1.66255	-1.54756	6.94849	0.017962	0.353115
ENSMUSG00000024354	-0.978078	-0.852907	6.93984	0.0179682	0.353115
ENSMUSG00000038732	-1.07965	2.56976	6.94573	0.0179811	0.353115
ENSMUSG00000030518	0.479212	6.03823	6.94566	0.0179816	0.353115
ENSMUSG00000000708	-0.50824	5.23992	6.94289	0.0180009	0.353115
ENSMUSG00000028494	-0.38719	2.39417	6.93015	0.0180089	0.353115
ENSMUSG00000021255	-1.2858	1.27376	6.93765	0.0180374	0.353141
ENSMUSG00000030127	0.17931	6.59647	6.92557	0.0180409	0.353141
ENSMUSG00000020846	-0.624946	3.78291	6.92168	0.0181493	0.35415
ENSMUSG00000021242	-0.350977	5.97882	6.92017	0.0181598	0.35415
ENSMUSG00000062591	-0.573155	9.22727	6.91999	0.0181611	0.35415
ENSMUSG00000111994	-1.49386	1.62731	6.91955	0.0181642	0.35415
ENSMUSG00000030064	-0.678237	5.0185	6.91881	0.0181695	0.35415
ENSMUSG00000023008	-0.456223	3.75101	6.91079	0.018226	0.354952
ENSMUSG00000084964	-0.774034	-0.556736	6.8923	0.0182756	0.355028
ENSMUSG00000022969	-0.505734	2.67556	6.89782	0.0182953	0.355028
ENSMUSG00000019852	0.170059	7.64168	6.88892	0.0182996	0.355028
ENSMUSG00000104677	-1.50753	-1.69316	6.89423	0.018315	0.355028
ENSMUSG00000015305	-0.39077	6.9171	6.89664	0.0183262	0.355028
ENSMUSG00000036634	-1.13457	7.94376	6.89422	0.0183434	0.355028
ENSMUSG00000096553	-1.72082	-1.33862	6.89403	0.0183448	0.355028
ENSMUSG00000074457	-0.432767	5.53222	6.89282	0.0183534	0.355028
ENSMUSG00000034321	0.197403	3.56082	6.87573	0.0183937	0.355394
ENSMUSG00000024410	0.169842	5.16814	6.8744	0.0184032	0.355394
ENSMUSG00000070498	0.338768	7.22828	6.88228	0.0184213	0.355445
ENSMUSG00000022722	0.200784	4.64421	6.86762	0.0184518	0.355473
ENSMUSG00000102143	-0.378623	1.92367	6.86546	0.0184674	0.355473
ENSMUSG00000105592	0.596108	0.41185	6.86521	0.0184691	0.355473
ENSMUSG00000045664	-0.925266	3.24815	6.86701	0.0185382	0.356503
ENSMUSG00000024847	0.143556	4.9076	6.84841	0.0185904	0.357019
ENSMUSG00000110077	-0.472335	2.04626	6.84623	0.0186156	0.357019
ENSMUSG00000006390	-0.66803	4.42382	6.85181	0.018648	0.357019
ENSMUSG00000070733	-0.257556	6.62885	6.84288	0.018651	0.357019
ENSMUSG00000034145	0.321098	5.67624	6.84842	0.0186703	0.357019
ENSMUSG00000040767	0.304481	3.26703	6.83253	0.0187059	0.357019
ENSMUSG00000111229	-0.938796	-0.699507	6.83454	0.0187221	0.357019
ENSMUSG00000097783	-0.9057	1.12053	6.84077	0.0187282	0.357019
ENSMUSG00000107353	-1.49347	-1.79501	6.83114	0.0187548	0.357019
ENSMUSG00000104150	-0.890305	-0.354382	6.82879	0.0187719	0.357019
ENSMUSG00000041187	-0.463206	2.37749	6.82701	0.0187741	0.357019
ENSMUSG00000021594	-0.493072	3.53386	6.83424	0.0187758	0.357019
ENSMUSG00000103146	-1.74714	-1.70023	6.83166	0.0187947	0.357019
ENSMUSG00000097176	-1.33558	-1.53566	6.82581	0.0188008	0.357019
ENSMUSG00000113154	-1.69298	-1.43368	6.82959	0.0188098	0.357019
ENSMUSG00000020611	-0.220437	6.43366	6.81785	0.0188133	0.357019
ENSMUSG00000026830	-1.1191	6.85172	6.82644	0.0188329	0.357095
ENSMUSG00000072594	0.383021	2.26318	6.80387	0.0189163	0.358382
ENSMUSG00000027931	-0.991777	2.36259	6.81047	0.0189504	0.358731
ENSMUSG00000060417	-0.934124	-0.621386	6.79891	0.0189884	0.359156
ENSMUSG00000045629	-1.15237	2.16824	6.80212	0.0190121	0.35928
ENSMUSG00000020476	0.151065	5.95622	6.78904	0.0190262	0.35928
ENSMUSG00000040043	-0.417551	3.13054	6.79	0.0190604	0.359457
ENSMUSG00000109865	0.176814	5.05978	6.78318	0.0190699	0.359457
ENSMUSG00000020873	0.138397	5.24441	6.78078	0.0190878	0.359457
ENSMUSG00000026849	0.244671	4.51584	6.7794	0.0190981	0.359457
ENSMUSG00000101609	-0.341212	5.32414	6.78605	0.0191317	0.359783
ENSMUSG00000093080	0.745538	-0.857622	10.7481	0.0191467	0.359783
ENSMUSG00000027309	-0.260296	7.59637	6.76987	0.0191694	0.359899
ENSMUSG00000097601	-0.296992	2.37912	6.76791	0.0191842	0.359899
ENSMUSG00000050973	0.291824	3.15463	6.76117	0.0192349	0.360202
ENSMUSG00000021609	-4.56433	3.91657	6.77049	0.0192482	0.360202
ENSMUSG00000041235	-0.510832	4.6725	6.77009	0.0192513	0.360202
ENSMUSG00000082280	-0.424104	0.836775	6.75745	0.019263	0.360202
ENSMUSG00000002111	-0.4661	1.57627	6.75408	0.0192883	0.360379
ENSMUSG00000114094	-0.637304	-0.382677	7.47528	0.0193117	0.360379
ENSMUSG00000045515	-0.504867	6.42143	6.76104	0.0193194	0.360379
ENSMUSG00000003546	-0.248521	4.64154	6.74545	0.0193537	0.360568
ENSMUSG00000050079	-0.208974	5.12949	6.7445	0.0193609	0.360568
ENSMUSG00000042745	-0.410757	3.60816	6.74721	0.0194056	0.361039
ENSMUSG00000028132	0.269162	5.88435	6.74251	0.0194176	0.361039
ENSMUSG00000027799	0.285664	8.4023	6.73281	0.0194499	0.361347
ENSMUSG00000058441	-0.409067	5.82381	6.73872	0.0194888	0.361423
ENSMUSG00000045092	-0.239995	7.13699	6.72752	0.0194903	0.361423
ENSMUSG00000032554	-1.07289	8.59515	6.7371	0.0195011	0.361423
ENSMUSG00000111971	-1.04566	2.43822	6.73224	0.0195382	0.361819
ENSMUSG00000029103	0.249133	7.576	6.7175	0.019567	0.362061
ENSMUSG00000040747	-0.46488	2.78166	6.72027	0.0195986	0.362354
ENSMUSG00000036158	-0.279675	5.42315	6.71574	0.0196265	0.362372
ENSMUSG00000107115	-2.15105	-1.63596	6.71855	0.0196433	0.362372
ENSMUSG00000053038	0.170669	5.71954	6.70713	0.0196469	0.362372
ENSMUSG00000056966	-0.973934	6.72038	6.71551	0.0196666	0.362446
ENSMUSG00000051041	-0.642821	3.47837	6.70574	0.0197421	0.362547
ENSMUSG00000001034	-0.230419	4.43556	6.69193	0.0197646	0.362547
ENSMUSG00000044636	0.24834	4.9812	6.68958	0.0197829	0.362547
ENSMUSG00000113917	-1.21694	-1.16037	6.69693	0.0197863	0.362547
ENSMUSG00000049904	0.277629	2.49998	6.68823	0.0197934	0.362547
ENSMUSG00000033510	0.353544	5.1177	6.69881	0.0197958	0.362547
ENSMUSG00000105504	-0.748748	0.779309	6.6959	0.0198019	0.362547
ENSMUSG00000023460	0.19983	6.39964	6.68393	0.0198269	0.362547
ENSMUSG00000021432	0.44247	3.68337	6.69257	0.0198443	0.362547
ENSMUSG00000043448	-1.16351	4.53012	6.69047	0.0198607	0.362547
ENSMUSG00000037166	-1.05865	3.98025	6.68908	0.0198715	0.362547
ENSMUSG00000060992	0.145775	6.2281	6.67732	0.0198785	0.362547
ENSMUSG00000040640	0.522056	7.1451	6.6875	0.0198838	0.362547
ENSMUSG00000048307	0.131008	7.57585	6.67549	0.0198928	0.362547
ENSMUSG00000105987	-0.559032	1.16466	6.66926	0.0199542	0.363379
ENSMUSG00000027598	-0.245252	6.3082	6.6644	0.0199925	0.363768
ENSMUSG00000110419	-0.621362	0.836294	6.66429	0.0200072	0.363768
ENSMUSG00000104210	-0.957564	-0.19248	6.66539	0.0200407	0.363869
ENSMUSG00000051550	-0.295269	4.411	6.65952	0.0200444	0.363869
ENSMUSG00000107197	-1.42818	-0.889971	6.66083	0.0200931	0.364131
ENSMUSG00000031986	0.163851	4.87545	6.64789	0.0201102	0.364131
ENSMUSG00000008438	0.411204	0.642188	6.67694	0.0201138	0.364131
ENSMUSG00000030048	-1.57517	0.665692	6.65715	0.0201222	0.364131
ENSMUSG00000004285	0.152097	5.76592	6.63927	0.0201787	0.364222
ENSMUSG00000052962	-0.183193	4.72805	6.63897	0.0201811	0.364222
ENSMUSG00000035086	0.272629	6.22163	6.64252	0.0201985	0.364222
ENSMUSG00000045589	0.363781	8.14737	6.64472	0.0202104	0.364222
ENSMUSG00000028581	-0.411232	5.14767	6.64349	0.0202306	0.364222
ENSMUSG00000034573	-0.294403	4.48197	6.63582	0.020235	0.364222
ENSMUSG00000106197	-0.865843	-0.587177	6.63433	0.0202381	0.364222
ENSMUSG00000006782	-0.990809	9.01482	6.63848	0.0202705	0.364518
ENSMUSG00000098662	1.18512	-1.5456	6.62853	0.0202862	0.364518
ENSMUSG00000097859	-1.56524	-1.64823	6.62452	0.0203678	0.365636
ENSMUSG00000034761	-0.210776	6.11513	6.61258	0.0203923	0.365636
ENSMUSG00000048939	-0.224372	3.856	6.61083	0.0204064	0.365636
ENSMUSG00000011884	-0.786619	5.80254	6.61987	0.0204196	0.365636
ENSMUSG00000047797	-1.22341	4.16074	6.61727	0.0204405	0.365636
ENSMUSG00000027076	0.216311	3.83366	6.6062	0.0204438	0.365636
ENSMUSG00000030699	-1.49188	-0.250477	6.6125	0.0204789	0.365979
ENSMUSG00000025371	0.29027	4.35527	6.59883	0.0205199	0.366208
ENSMUSG00000045438	0.204365	4.95077	6.59634	0.0205236	0.366208
ENSMUSG00000038145	-0.801809	6.10486	6.60221	0.0205621	0.366612
ENSMUSG00000098143	-1.43883	-1.73613	6.57709	0.0207259	0.369246
ENSMUSG00000111623	-1.52863	-1.69088	6.56951	0.0208054	0.369744
ENSMUSG00000026443	0.308478	6.97661	6.5682	0.0208211	0.369744
ENSMUSG00000066902	-0.406378	4.09534	6.56586	0.0208593	0.369744
ENSMUSG00000032078	0.166467	5.0133	6.55404	0.0208701	0.369744
ENSMUSG00000103467	-1.13916	-0.193905	6.56344	0.0208793	0.369744
ENSMUSG00000025779	-2.38766	-1.00277	6.56084	0.0209007	0.369744
ENSMUSG00000037652	0.931248	6.00497	6.55781	0.0209258	0.369744
ENSMUSG00000032397	0.272679	3.20373	6.54646	0.0209329	0.369744
ENSMUSG00000028218	0.152037	5.44835	6.54643	0.0209331	0.369744
ENSMUSG00000102760	-2.0713	-1.53822	6.55613	0.0209396	0.369744
ENSMUSG00000059482	0.256777	5.39652	6.54798	0.0209496	0.369744
ENSMUSG00000041377	-1.72261	0.840197	6.55399	0.0209574	0.369744
ENSMUSG00000031386	0.149923	7.0667	6.54102	0.0209781	0.369744
ENSMUSG00000036430	0.229734	3.93979	6.54092	0.0209789	0.369744
ENSMUSG00000105135	-0.440209	1.48176	6.53357	0.0210402	0.370539
ENSMUSG00000097441	-1.44805	-0.219565	6.53734	0.0210958	0.371235
ENSMUSG00000034457	-1.42764	-0.98256	6.52709	0.0211816	0.372192
ENSMUSG00000108753	0.530888	-0.00855842	6.51658	0.0211826	0.372192
ENSMUSG00000033191	-0.46417	3.44496	6.52254	0.0212199	0.372563
ENSMUSG00000024579	-0.219332	4.09748	6.50791	0.0212557	0.372906
ENSMUSG00000085279	-1.20053	-1.32358	6.50766	0.0213086	0.37355
ENSMUSG00000083745	-1.37919	-1.57245	6.50066	0.0213766	0.374456
ENSMUSG00000039167	-0.400317	4.48761	6.50104	0.0214014	0.374607
ENSMUSG00000101309	-0.565847	-0.131811	8.16054	0.0214384	0.374746
ENSMUSG00000042705	0.22069	4.28555	6.48595	0.021442	0.374746
ENSMUSG00000108102	-1.61311	-1.65184	6.49188	0.0214769	0.374869
ENSMUSG00000027208	0.481669	0.406684	6.4789	0.0215022	0.374869
ENSMUSG00000026857	0.199417	4.18881	6.47763	0.0215131	0.374869
ENSMUSG00000113775	-0.512447	0.88384	6.47702	0.0215183	0.374869
ENSMUSG00000102813	-1.37614	1.1934	6.48538	0.0215348	0.374869
ENSMUSG00000067199	0.302738	3.76958	6.47328	0.0215504	0.374869
ENSMUSG00000109946	0.200739	4.7349	6.4718	0.0215631	0.374869
ENSMUSG00000110635	-0.449666	1.07424	6.46947	0.0215832	0.374934
ENSMUSG00000110926	0.200462	3.03771	6.46451	0.0216258	0.375391
ENSMUSG00000033715	-0.823245	0.226191	6.46987	0.0216436	0.375417
ENSMUSG00000027215	-0.790481	4.70512	6.46788	0.0216851	0.375853
ENSMUSG00000085884	-1.84491	-0.896797	6.46396	0.0217189	0.375966
ENSMUSG00000005124	0.945847	0.18674	6.46123	0.0217424	0.375966
ENSMUSG00000038495	-0.696692	6.44984	6.46076	0.0217465	0.375966
ENSMUSG00000022394	0.211625	4.6685	6.44933	0.021757	0.375966
ENSMUSG00000087298	-0.40198	3.02212	6.45041	0.0217835	0.376142
ENSMUSG00000067872	0.644504	1.45745	6.45171	0.0218106	0.376316
ENSMUSG00000092528	-1.577	-0.800075	6.45155	0.0218263	0.376316
ENSMUSG00000038542	0.117651	5.06756	6.43496	0.0218821	0.376995
ENSMUSG00000026074	-0.333023	6.9705	6.44153	0.0219135	0.377253
ENSMUSG00000108780	-0.646788	-0.619745	12.0707	0.0219411	0.377447
ENSMUSG00000105939	-0.476274	0.848545	6.423	0.0219868	0.37795
ENSMUSG00000045087	-1.03199	4.30265	6.42859	0.0220267	0.377977
ENSMUSG00000063787	0.177258	4.06758	6.41257	0.0220786	0.377977
ENSMUSG00000021036	-0.215158	5.4235	6.41123	0.0220904	0.377977
ENSMUSG00000032119	-0.612157	3.85365	6.42098	0.0220936	0.377977
ENSMUSG00000030788	-0.346505	6.07258	6.41962	0.0221055	0.377977
ENSMUSG00000022500	-0.912961	4.73982	6.41841	0.0221162	0.377977
ENSMUSG00000026377	0.216013	4.49584	6.40408	0.0221536	0.377977
ENSMUSG00000032036	0.364528	6.0551	6.41343	0.0221601	0.377977
ENSMUSG00000036737	-0.327772	6.1601	6.41238	0.0221694	0.377977
ENSMUSG00000046240	-0.4169	6.75766	6.40896	0.0221997	0.377977
ENSMUSG00000039130	0.204551	4.32034	6.39725	0.0222142	0.377977
ENSMUSG00000006740	-0.356696	8.29911	6.40341	0.0222329	0.377977
ENSMUSG00000036908	-0.422633	3.91094	6.40423	0.0222416	0.377977
ENSMUSG00000049470	0.156718	8.30422	6.39371	0.0222456	0.377977
ENSMUSG00000022811	0.210985	6.62434	6.39202	0.0222607	0.377977
ENSMUSG00000090031	0.952692	2.98046	6.39944	0.0222841	0.377977
ENSMUSG00000028032	-0.205454	6.45986	6.38918	0.022286	0.377977
ENSMUSG00000049999	0.295465	3.29907	6.38876	0.0222898	0.377977
ENSMUSG00000104126	0.228409	2.26235	6.38754	0.0223006	0.377977
ENSMUSG00000022323	-0.281827	5.22695	6.39025	0.0223287	0.378033
ENSMUSG00000106959	-0.66628	-0.0659455	6.38349	0.0223368	0.378033
ENSMUSG00000089698	0.191511	2.80254	7.17901	0.0223685	0.37829
ENSMUSG00000083708	0.335424	1.75376	6.37721	0.022393	0.378428
ENSMUSG00000043333	-1.19598	-0.589352	6.38349	0.0224265	0.378714
ENSMUSG00000097062	0.326639	1.8983	6.37162	0.0224432	0.378719
ENSMUSG00000033983	0.173604	4.37801	6.36948	0.0224625	0.378766
ENSMUSG00000027985	-0.745688	2.06099	6.37278	0.0225226	0.379502
ENSMUSG00000000594	-0.188986	5.825	6.36013	0.0225467	0.379517
ENSMUSG00000108910	-0.761017	-0.657528	6.35827	0.0225636	0.379517
ENSMUSG00000097090	-0.290431	2.61604	6.34988	0.0226396	0.379517
ENSMUSG00000111605	-0.607194	0.408954	6.34832	0.0226538	0.379517
ENSMUSG00000084088	-0.743425	0.150264	6.35232	0.0226566	0.379517
ENSMUSG00000034345	0.153306	5.68629	6.34632	0.0226719	0.379517
ENSMUSG00000096995	0.399606	3.42148	6.35265	0.0226774	0.379517
ENSMUSG00000052125	0.647498	3.86724	6.35548	0.0226789	0.379517
ENSMUSG00000036850	0.141767	5.086	6.34414	0.0226918	0.379517
ENSMUSG00000087721	-0.701637	-0.558349	6.53369	0.0226953	0.379517
ENSMUSG00000044447	-1.10836	4.81197	6.34995	0.0227291	0.379517
ENSMUSG00000026421	-0.626926	7.97484	6.34967	0.0227317	0.379517
ENSMUSG00000038070	0.171095	4.35192	6.33907	0.022738	0.379517
ENSMUSG00000024507	-0.245319	5.8552	6.33144	0.0228378	0.380679
ENSMUSG00000037791	0.16101	6.15762	6.32695	0.0228489	0.380679
ENSMUSG00000066456	0.282372	4.77786	6.33022	0.0228573	0.380679
ENSMUSG00000027474	-0.451924	2.09281	6.32204	0.022906	0.381003
ENSMUSG00000059839	-0.272366	3.51794	6.32031	0.0229098	0.381003
ENSMUSG00000109257	-1.52983	-1.68846	6.3228	0.02296	0.381561
ENSMUSG00000001349	1.08557	-0.987027	6.31862	0.0229891	0.381753
ENSMUSG00000030956	-0.371922	5.11907	6.31985	0.0230048	0.381753
ENSMUSG00000000562	-0.968574	-0.0486662	6.31598	0.0230395	0.382053
ENSMUSG00000048707	-0.739036	4.68429	6.30775	0.0231167	0.38285
ENSMUSG00000017221	0.133776	6.91696	6.29699	0.0231256	0.38285
ENSMUSG00000039046	-0.342493	5.17765	6.30389	0.0231525	0.38285
ENSMUSG00000004031	0.446161	6.43172	6.30372	0.0231541	0.38285
ENSMUSG00000103869	-1.75294	-1.36142	6.2995	0.0231933	0.383202
ENSMUSG00000091712	-1.1061	4.42606	6.29621	0.0232239	0.383202
ENSMUSG00000038335	0.225528	4.88048	6.2863	0.0232253	0.383202
ENSMUSG00000076431	-0.287119	4.58911	6.28241	0.023298	0.384125
ENSMUSG00000022462	-0.479636	7.14394	6.28453	0.0233332	0.384296
ENSMUSG00000026222	-0.635061	1.46991	6.27777	0.0233818	0.384296
ENSMUSG00000110830	-0.769923	1.13812	6.27802	0.0233943	0.384296
ENSMUSG00000030327	0.187913	7.54702	6.26814	0.0233958	0.384296
ENSMUSG00000095385	-1.50883	-1.47445	6.27521	0.0234207	0.384296
ENSMUSG00000009418	0.380896	7.64688	6.27508	0.0234219	0.384296
ENSMUSG00000033383	1.82427	0.258818	6.27472	0.0234253	0.384296
ENSMUSG00000000149	-0.55861	6.91525	6.27085	0.0234618	0.384619
ENSMUSG00000024826	-0.197021	5.90028	6.25886	0.0234835	0.384702
ENSMUSG00000025332	-0.112474	6.57683	6.25203	0.0235483	0.385124
ENSMUSG00000067608	-0.180665	3.315	6.25153	0.023553	0.385124
ENSMUSG00000021090	0.877434	1.79444	6.26051	0.0235596	0.385124
ENSMUSG00000012609	-0.36701	5.12993	6.24933	0.0236658	0.386586
ENSMUSG00000027434	-0.69418	2.44722	6.24023	0.0237527	0.387503
ENSMUSG00000081201	0.230488	2.45496	6.23031	0.0237556	0.387503
ENSMUSG00000105304	-0.545422	0.487047	6.22775	0.0237801	0.387628
ENSMUSG00000071036	-1.85273	-1.28285	6.23299	0.023822	0.387869
ENSMUSG00000111761	0.508985	0.342202	6.22271	0.0238287	0.387869
ENSMUSG00000108434	-0.594174	2.20126	6.22849	0.0238652	0.387958
ENSMUSG00000038276	-1.11703	-1.06265	6.22386	0.0238824	0.387958
ENSMUSG00000021313	0.389396	8.0649	6.22639	0.0238855	0.387958
ENSMUSG00000079363	-0.810186	0.44238	6.2232	0.023908	0.387958
ENSMUSG00000104822	-0.553094	1.62427	6.2186	0.0239184	0.387958
ENSMUSG00000076433	-0.690807	-0.42048	6.20706	0.0239798	0.38868
ENSMUSG00000092558	-0.162895	5.20432	6.20046	0.024044	0.388804
ENSMUSG00000020396	-0.784191	6.00668	6.20859	0.0240576	0.388804
ENSMUSG00000027488	-0.211082	4.80102	6.19766	0.0240712	0.388804
ENSMUSG00000028563	0.197273	4.19783	6.19643	0.0240832	0.388804
ENSMUSG00000036180	-0.505645	4.4866	6.20103	0.024131	0.388804
ENSMUSG00000096945	-0.964993	0.00990837	6.2007	0.0241343	0.388804
ENSMUSG00000022033	-1.90274	-1.39507	6.19962	0.0241448	0.388804
ENSMUSG00000038013	-0.179323	6.47543	6.18954	0.0241504	0.388804
ENSMUSG00000002996	-0.239641	4.76686	6.18626	0.0241825	0.388804
ENSMUSG00000087014	-0.305025	1.24749	6.18462	0.0241986	0.388804
ENSMUSG00000028184	0.404287	6.95379	6.19388	0.0242008	0.388804
ENSMUSG00000085118	-0.701967	0.403804	6.18823	0.0242068	0.388804
ENSMUSG00000108232	-1.26141	-1.54512	6.18728	0.0242206	0.388804
ENSMUSG00000003190	-1.05152	0.681578	6.1887	0.0242515	0.388804
ENSMUSG00000015013	0.177145	4.7114	6.17766	0.024267	0.388804
ENSMUSG00000036580	-0.551272	5.69516	6.18618	0.0242762	0.388804
ENSMUSG00000058603	-0.196241	4.2199	6.17334	0.0243094	0.388804
ENSMUSG00000055421	0.367983	6.53444	6.18021	0.0243348	0.388804
ENSMUSG00000036613	0.24693	5.13098	6.17208	0.024335	0.388804
ENSMUSG00000023909	-0.387827	5.84968	6.17937	0.0243432	0.388804
ENSMUSG00000032060	-0.859301	5.91537	6.17914	0.0243454	0.388804
ENSMUSG00000106475	-1.16477	-0.771849	6.17771	0.0243594	0.388804
ENSMUSG00000105226	-0.990097	-1.00638	6.16599	0.0244228	0.389314
ENSMUSG00000025494	-0.790626	0.153106	6.16713	0.0244322	0.389314
ENSMUSG00000086999	-1.61105	-0.137021	6.16506	0.0244844	0.389314
ENSMUSG00000103272	-0.507184	0.76628	6.1547	0.0244938	0.389314
ENSMUSG00000025326	0.598736	6.51709	6.16399	0.024495	0.389314
ENSMUSG00000038080	-0.21997	3.64827	6.15398	0.024501	0.389314
ENSMUSG00000020641	-0.840508	0.525878	6.16249	0.0245099	0.389314
ENSMUSG00000052430	-0.26763	4.58585	6.15136	0.0245405	0.389532
ENSMUSG00000026966	0.17757	4.51024	6.145	0.0245905	0.390055
ENSMUSG00000110142	-1.15731	-1.43462	6.14552	0.0246251	0.390217
ENSMUSG00000045246	-1.87144	2.75708	6.14995	0.0246346	0.390217
ENSMUSG00000063328	0.149589	4.00782	6.13329	0.0247076	0.391105
ENSMUSG00000082125	-0.869313	-1.09499	6.1291	0.0247498	0.391131
ENSMUSG00000054720	-0.215209	5.00461	6.12869	0.0247539	0.391131
ENSMUSG00000060904	0.15825	6.29099	6.12555	0.0247855	0.391131
ENSMUSG00000028890	-0.16609	5.37616	6.12529	0.0247881	0.391131
ENSMUSG00000049305	0.184094	4.79681	6.12464	0.0247947	0.391131
ENSMUSG00000036825	0.258601	6.18169	6.12762	0.0248113	0.391131
ENSMUSG00000040021	-0.117086	5.92985	6.1207	0.0248344	0.391175
ENSMUSG00000025487	0.139173	5.76985	6.11934	0.0248481	0.391175
ENSMUSG00000074994	-0.2345	4.91128	6.11748	0.0248669	0.391203
ENSMUSG00000033569	0.296028	6.96675	6.11762	0.024936	0.391942
ENSMUSG00000074758	-1.12741	0.67675	6.11876	0.0249479	0.391942
ENSMUSG00000086075	0.503634	1.84174	6.11155	0.0249674	0.391979
ENSMUSG00000054256	-0.305712	4.94289	6.11239	0.0249869	0.392018
ENSMUSG00000028107	0.143153	5.18027	6.09925	0.025052	0.392176
ENSMUSG00000057337	-0.772296	2.63542	6.10758	0.0250615	0.392176
ENSMUSG00000043923	-0.24782	3.98281	6.09777	0.0250671	0.392176
ENSMUSG00000110088	-0.887286	-0.360806	6.1004	0.0250994	0.392176
ENSMUSG00000029361	0.835705	7.47403	6.10165	0.0251218	0.392176
ENSMUSG00000025188	0.280784	5.18724	6.09817	0.0251222	0.392176
ENSMUSG00000030224	0.140067	7.09339	6.09047	0.0251417	0.392176
ENSMUSG00000002949	0.202091	5.93298	6.09003	0.0251463	0.392176
ENSMUSG00000106491	-1.47955	-1.36618	6.09886	0.0251504	0.392176
ENSMUSG00000032850	0.230866	6.71161	6.08731	0.0251765	0.392183
ENSMUSG00000069682	0.136397	5.01679	6.08383	0.0252098	0.392183
ENSMUSG00000024187	-0.524963	4.56827	6.09227	0.0252177	0.392183
ENSMUSG00000025978	-0.321558	5.19325	6.09145	0.0252248	0.392183
ENSMUSG00000089937	-2.00009	-0.471062	6.09048	0.0252361	0.392183
ENSMUSG00000030056	0.138887	4.81652	6.07734	0.0252766	0.392546
ENSMUSG00000021703	-0.428653	6.92356	6.08357	0.0253071	0.392756
ENSMUSG00000060716	-1.03897	6.38683	6.08087	0.0253349	0.392922
ENSMUSG00000030878	-0.613479	4.56602	6.07711	0.0253737	0.392967
ENSMUSG00000020437	-1.60236	-1.17357	6.07313	0.0254148	0.392967
ENSMUSG00000034714	-0.967367	5.9095	6.07312	0.0254149	0.392967
ENSMUSG00000047617	0.224572	4.19485	6.06198	0.0254354	0.392967
ENSMUSG00000105601	-0.608033	0.773952	6.06381	0.0254516	0.392967
ENSMUSG00000030413	-0.411697	2.42928	6.06014	0.0254674	0.392967
ENSMUSG00000030670	-1.03142	-0.502626	6.06693	0.0254738	0.392967
ENSMUSG00000108146	-1.47762	-1.3807	6.06736	0.0254745	0.392967
ENSMUSG00000024136	-0.297475	2.65571	6.05008	0.0255592	0.393473
ENSMUSG00000070574	-1.40702	-1.84147	6.05382	0.0255645	0.393473
ENSMUSG00000111427	0.594221	-0.323755	6.14659	0.0256122	0.393473
ENSMUSG00000037239	0.352578	6.13754	6.05379	0.0256156	0.393473
ENSMUSG00000014301	0.175837	3.84613	6.044	0.0256227	0.393473
ENSMUSG00000108341	-1.06333	0.0816464	6.05222	0.0256321	0.393473
ENSMUSG00000089999	0.222173	3.38731	6.04211	0.0256425	0.393473
ENSMUSG00000020263	-0.29736	6.70954	6.04725	0.0256696	0.393473
ENSMUSG00000009563	0.22124	4.32548	6.03908	0.0256743	0.393473
ENSMUSG00000027364	-0.413249	2.4325	6.04003	0.0256784	0.393473
ENSMUSG00000053317	0.202684	3.26419	6.03467	0.0257206	0.393858
ENSMUSG00000060284	-0.652868	2.26792	6.03871	0.0257735	0.394405
ENSMUSG00000008690	0.10828	6.13892	6.02693	0.0258021	0.39458
ENSMUSG00000074591	-1.14933	2.42648	6.0322	0.025842	0.394927
ENSMUSG00000024317	-0.194229	3.82866	6.0195	0.0258805	0.395254
ENSMUSG00000006050	0.150597	6.10496	6.01531	0.025925	0.395475
ENSMUSG00000040296	-0.643716	2.07237	6.02234	0.0259462	0.395475
ENSMUSG00000028889	0.216387	4.13419	6.01328	0.0259466	0.395475
ENSMUSG00000039233	0.200302	5.91321	6.01011	0.0259802	0.395546
ENSMUSG00000021451	-0.427874	6.01232	6.01799	0.0259923	0.395546
ENSMUSG00000064377	0.487089	0.310224	6.78415	0.0260182	0.395546
ENSMUSG00000108494	-0.679434	-0.504203	6.00636	0.0260201	0.395546
ENSMUSG00000015806	-0.681238	7.15039	6.01074	0.0260693	0.395804
ENSMUSG00000048015	0.750045	-0.471193	6.00159	0.0260714	0.395804
ENSMUSG00000028015	-0.275895	5.21677	6.00143	0.0261321	0.396122
ENSMUSG00000087022	1.64109	0.185787	5.99966	0.0261876	0.396122
ENSMUSG00000031661	-0.519848	3.84267	5.99959	0.0261883	0.396122
ENSMUSG00000004266	-1.27803	1.35211	5.99935	0.026191	0.396122
ENSMUSG00000027079	0.239994	2.8652	5.98624	0.0262354	0.396122
ENSMUSG00000002603	-0.436349	2.21964	5.98501	0.0262676	0.396122
ENSMUSG00000034000	-0.459576	4.05768	5.99164	0.0262736	0.396122
ENSMUSG00000024397	-0.453932	2.06331	5.98456	0.026276	0.396122
ENSMUSG00000024621	-0.406412	6.67947	5.99099	0.0262805	0.396122
ENSMUSG00000032766	-0.941983	3.68486	5.98987	0.0262926	0.396122
ENSMUSG00000035407	-0.910574	3.05246	5.98926	0.0262992	0.396122
ENSMUSG00000032384	0.896781	4.86416	5.98844	0.026308	0.396122
ENSMUSG00000031202	0.188908	5.92255	5.9781	0.0263232	0.396122
ENSMUSG00000030036	0.168387	4.7329	5.97583	0.0263476	0.396122
ENSMUSG00000073982	-0.898989	4.8701	5.98447	0.0263507	0.396122
ENSMUSG00000058905	-0.214498	3.84072	5.96936	0.0264176	0.396815
ENSMUSG00000097769	-0.612703	2.27274	5.97461	0.0264573	0.396815
ENSMUSG00000030237	-0.2771	5.36713	5.97195	0.0264573	0.396815
ENSMUSG00000106024	-1.32111	-1.87058	5.96441	0.0264905	0.396815
ENSMUSG00000022758	0.528718	2.25615	5.96958	0.0264957	0.396815
ENSMUSG00000106106	-0.606505	8.26028	5.96871	0.0265212	0.396815
ENSMUSG00000019846	-0.700069	1.69274	5.96798	0.0265292	0.396815
ENSMUSG00000030432	-0.179304	5.66808	5.95857	0.0265349	0.396815
ENSMUSG00000107937	-0.467141	0.930939	5.95423	0.0265822	0.397099
ENSMUSG00000071072	-0.198142	5.74637	5.95269	0.026599	0.397099
ENSMUSG00000110722	-1.33447	-1.58293	5.95828	0.0266056	0.397099
ENSMUSG00000022546	-0.294731	3.62542	5.94997	0.0266288	0.397186
ENSMUSG00000069920	-0.6723	2.04868	5.95347	0.0266873	0.397548
ENSMUSG00000047996	-0.854626	3.63761	5.95246	0.0266984	0.397548
ENSMUSG00000035615	-0.482979	3.76252	5.95083	0.0267162	0.397548
ENSMUSG00000111447	-0.853152	0.751997	5.95029	0.0267221	0.397548
ENSMUSG00000046753	-0.190588	4.09765	5.93905	0.0267485	0.397583
ENSMUSG00000063586	0.209805	3.2166	5.93809	0.0267591	0.397583
ENSMUSG00000055415	-1.12842	1.79933	5.94241	0.0268086	0.398062
ENSMUSG00000104764	-2.014	-1.2088	5.93739	0.0268638	0.398364
ENSMUSG00000098912	-0.116708	6.71532	5.92775	0.026873	0.398364
ENSMUSG00000028645	-0.294723	7.10159	5.93344	0.0268809	0.398364
ENSMUSG00000113200	-0.877556	-1.03777	5.92156	0.0269416	0.398884
ENSMUSG00000067242	0.361015	7.04325	5.92723	0.0269761	0.398884
ENSMUSG00000022554	0.329415	3.25134	5.91547	0.0270092	0.398884
ENSMUSG00000036676	-0.2528	4.17839	5.91503	0.0270141	0.398884
ENSMUSG00000105361	-0.664826	8.90401	5.9232	0.0270207	0.398884
ENSMUSG00000033705	-0.588058	5.77728	5.92187	0.0270354	0.398884
ENSMUSG00000004631	-0.240603	4.74282	5.91293	0.0270374	0.398884
ENSMUSG00000048920	0.147046	5.57236	5.90802	0.0270922	0.399436
ENSMUSG00000050103	-0.594905	2.52774	5.90563	0.0272165	0.401012
ENSMUSG00000030409	-0.342256	4.78414	5.89922	0.0272883	0.401597
ENSMUSG00000031294	1.40591	-1.52753	5.89872	0.0272912	0.401597
ENSMUSG00000081666	0.462428	0.391427	5.88635	0.0273351	0.401987
ENSMUSG00000006241	0.245947	3.84174	5.88433	0.0273579	0.402065
ENSMUSG00000008435	-0.29769	4.55833	5.88763	0.0273779	0.402102
ENSMUSG00000031887	-0.586634	1.98026	5.88843	0.0274078	0.402284
ENSMUSG00000000295	0.194728	3.57264	5.87554	0.0274573	0.402754
ENSMUSG00000025203	-0.43969	11.0364	5.87692	0.0275243	0.40307
ENSMUSG00000078920	-0.922469	-0.418551	5.87527	0.0275315	0.40307
ENSMUSG00000110580	-0.364012	1.37067	5.86826	0.02754	0.40307
ENSMUSG00000074220	-0.312331	3.55709	5.8683	0.027549	0.40307
ENSMUSG00000048058	-0.579655	3.99935	5.87103	0.0276066	0.403616
ENSMUSG00000033904	-0.549685	6.58772	5.86768	0.0276448	0.403616
ENSMUSG00000022841	0.221496	7.72464	5.85868	0.0276491	0.403616
ENSMUSG00000020091	-0.108489	6.4111	5.85662	0.0276727	0.403616
ENSMUSG00000015869	-0.244688	5.34647	5.85941	0.027674	0.403616
ENSMUSG00000027695	-0.584351	4.06034	5.85912	0.0277425	0.404358
ENSMUSG00000090213	-0.361615	5.3625	5.8439	0.0279171	0.406573
ENSMUSG00000096751	-1.04421	-0.907581	5.84039	0.0279298	0.406573
ENSMUSG00000024424	0.19908	4.88554	5.83221	0.0279533	0.406658
ENSMUSG00000028467	0.2421	6.47254	5.83305	0.0279801	0.406791
ENSMUSG00000052914	-0.39438	4.68246	5.83027	0.0280747	0.406845
ENSMUSG00000028962	-0.586507	5.79751	5.82656	0.0281177	0.406845
ENSMUSG00000048782	-1.41807	2.48395	5.82644	0.0281191	0.406845
ENSMUSG00000020709	-0.511387	2.46405	5.82445	0.0281335	0.406845
ENSMUSG00000097649	-0.529461	2.42222	5.82469	0.0281376	0.406845
ENSMUSG00000041025	0.337285	5.07874	5.82473	0.028139	0.406845
ENSMUSG00000033192	-0.347521	3.7268	5.82124	0.0281417	0.406845
ENSMUSG00000033446	-0.450087	2.4585	5.81893	0.02816	0.406845
ENSMUSG00000022241	0.201521	4.99968	5.81364	0.028169	0.406845
ENSMUSG00000019988	-0.3859	2.27847	5.81129	0.0281964	0.406845
ENSMUSG00000009246	-1.3965	-0.930196	5.81948	0.0282001	0.406845
ENSMUSG00000048537	-0.723535	7.75963	5.81726	0.028226	0.406845
ENSMUSG00000030981	-1.49123	-1.43493	5.81706	0.0282283	0.406845
ENSMUSG00000046605	0.255344	3.47077	5.808	0.028235	0.406845
ENSMUSG00000031425	-1.03861	11.6407	5.81452	0.0282579	0.406845
ENSMUSG00000029346	0.257315	3.30277	5.80503	0.0282698	0.406845
ENSMUSG00000110825	-0.23167	2.03174	6.8424	0.0282846	0.406845
ENSMUSG00000002147	-0.633437	3.08172	5.81041	0.0283061	0.4069
ENSMUSG00000106032	-0.629722	1.1183	5.80482	0.0283441	0.407115
ENSMUSG00000110945	0.545824	2.45122	5.80553	0.0283632	0.407115
ENSMUSG00000028383	-0.322567	5.17494	5.8043	0.0283776	0.407115
ENSMUSG00000040624	-0.635624	4.72774	5.80309	0.0283919	0.407115
ENSMUSG00000049130	-0.652757	-0.0473002	5.78963	0.0284507	0.407374
ENSMUSG00000048486	-0.304322	4.96018	5.7963	0.028454	0.407374
ENSMUSG00000005125	-0.732836	7.24667	5.79056	0.0285394	0.407374
ENSMUSG00000043673	-0.945822	1.61327	5.78725	0.0285786	0.407374
ENSMUSG00000079317	0.191052	4.7054	5.77801	0.0285883	0.407374
ENSMUSG00000087635	0.207919	3.28678	5.77795	0.028589	0.407374
ENSMUSG00000018470	-0.902112	4.77734	5.78571	0.0285968	0.407374
ENSMUSG00000026750	0.151733	6.54928	5.76988	0.028685	0.407374
ENSMUSG00000042096	-1.98803	-1.24658	5.77782	0.0286904	0.407374
ENSMUSG00000079575	-0.278909	2.35885	5.76789	0.0287087	0.407374
ENSMUSG00000030739	-0.651903	5.82071	5.77609	0.0287109	0.407374
ENSMUSG00000020696	-0.547115	4.69099	5.77389	0.0287372	0.407374
ENSMUSG00000023191	0.304054	5.22437	5.77332	0.0287393	0.407374
ENSMUSG00000031913	0.129368	6.58152	5.76497	0.0287435	0.407374
ENSMUSG00000018068	0.229737	5.29228	5.76482	0.0287534	0.407374
ENSMUSG00000026727	-0.310221	4.34581	5.76868	0.0287641	0.407374
ENSMUSG00000024761	-0.29437	3.12013	5.76277	0.0287699	0.407374
ENSMUSG00000106241	-0.864146	-0.789059	5.76517	0.0287711	0.407374
ENSMUSG00000101225	-0.434015	1.7443	5.76226	0.028776	0.407374
ENSMUSG00000002372	0.150703	6.20998	5.76192	0.02878	0.407374
ENSMUSG00000021713	-0.330434	3.60935	5.76508	0.0287819	0.407374
ENSMUSG00000021114	0.213307	7.57945	5.76	0.028803	0.407422
ENSMUSG00000026255	-0.897445	4.90375	5.75966	0.0289071	0.408644
ENSMUSG00000029771	-0.592604	1.97017	5.74946	0.0290297	0.409997
ENSMUSG00000029710	-0.609089	2.02218	5.74683	0.0290615	0.409997
ENSMUSG00000080972	-0.946804	-1.46499	5.97484	0.0290811	0.409997
ENSMUSG00000110711	-1.4303	-0.768934	5.74318	0.0291056	0.409997
ENSMUSG00000106108	-0.815081	-0.145248	5.73984	0.0291084	0.409997
ENSMUSG00000027589	-0.369796	6.01579	5.74253	0.0291134	0.409997
ENSMUSG00000028842	-0.137616	6.91661	5.73306	0.0291276	0.409997
ENSMUSG00000109194	-1.35339	-0.728506	5.73727	0.029177	0.410032
ENSMUSG00000092097	0.282976	1.68105	5.72863	0.0291813	0.410032
ENSMUSG00000026814	-0.32577	4.29291	5.7336	0.0291938	0.410032
ENSMUSG00000000305	0.63081	6.08287	5.73385	0.0292186	0.410032
ENSMUSG00000038608	-0.370336	7.20625	5.73347	0.0292232	0.410032
ENSMUSG00000042857	0.320683	2.20875	5.72367	0.0292416	0.410032
ENSMUSG00000049657	-0.220114	3.72493	5.72103	0.0292739	0.410032
ENSMUSG00000024810	-0.706674	6.23787	5.72599	0.0293141	0.410032
ENSMUSG00000074259	0.574223	3.63023	5.72307	0.0293497	0.410032
ENSMUSG00000061232	-0.421212	4.10787	5.72238	0.0293581	0.410032
ENSMUSG00000051483	0.189517	5.69796	5.71194	0.029385	0.410032
ENSMUSG00000032657	0.407554	5.49003	5.71861	0.0294042	0.410032
ENSMUSG00000033396	-0.133313	5.20411	5.70985	0.0294106	0.410032
ENSMUSG00000039018	0.192425	4.0787	5.70908	0.02942	0.410032
ENSMUSG00000027422	-0.265304	6.09298	5.71292	0.0294438	0.410032
ENSMUSG00000079671	-0.935942	1.04854	5.71512	0.0294469	0.410032
ENSMUSG00000024993	0.282666	4.99441	5.71242	0.0294477	0.410032
ENSMUSG00000051671	0.2088	3.42269	5.70655	0.029451	0.410032
ENSMUSG00000031381	-0.812594	3.44138	5.71203	0.0294848	0.410254
ENSMUSG00000020137	-0.247103	4.71165	5.70244	0.0295075	0.410322
ENSMUSG00000101135	-1.37645	-1.66141	5.70631	0.0295272	0.410348
ENSMUSG00000021709	-0.59735	7.13715	5.70643	0.0295536	0.410466
ENSMUSG00000036381	-0.401757	1.591	5.69632	0.029577	0.410544
ENSMUSG00000020576	-0.344755	5.92435	5.69715	0.0296679	0.411558
ENSMUSG00000037351	0.14736	8.00129	5.68669	0.0296961	0.411577
ENSMUSG00000081467	-0.385897	0.933726	5.68596	0.0297051	0.411577
ENSMUSG00000031527	-0.257824	3.68138	5.68182	0.0297565	0.411929
ENSMUSG00000114723	-1.09575	-1.23965	5.68467	0.0297838	0.411929
ENSMUSG00000002504	-0.368298	5.10477	5.68776	0.0297843	0.411929
ENSMUSG00000046718	-0.752697	1.25161	5.68431	0.0298271	0.412273
ENSMUSG00000034320	0.206839	3.782	5.67003	0.0299035	0.413082
ENSMUSG00000016534	-0.271337	6.38216	5.6661	0.0300264	0.41443
ENSMUSG00000024150	0.181014	6.12124	5.65936	0.0300372	0.41443
ENSMUSG00000045071	-0.4665	4.50645	5.66596	0.0300562	0.414444
ENSMUSG00000034538	-0.308004	2.08939	5.65277	0.0301201	0.41458
ENSMUSG00000052234	-2.39649	-1.00995	5.66044	0.0301255	0.41458
ENSMUSG00000000148	0.16734	4.81026	5.65213	0.0301282	0.41458
ENSMUSG00000013766	1.48022	0.158388	5.65943	0.0301381	0.41458
ENSMUSG00000066838	0.231571	3.83667	5.64949	0.0301615	0.414653
ENSMUSG00000078915	-0.694598	0.880726	5.6505	0.0302417	0.415291
ENSMUSG00000040843	0.17022	5.44596	5.64296	0.030244	0.415291
ENSMUSG00000000290	-0.481614	2.32452	5.64594	0.0302781	0.415392
ENSMUSG00000032412	-0.295751	6.68908	5.64549	0.0303112	0.415392
ENSMUSG00000101693	-0.822148	1.34392	5.64328	0.0303422	0.415392
ENSMUSG00000026504	0.181511	4.66863	5.63461	0.03035	0.415392
ENSMUSG00000037625	-0.992239	7.96932	5.64197	0.0303587	0.415392
ENSMUSG00000062012	0.184541	3.90853	5.63343	0.030365	0.415392
ENSMUSG00000020420	-0.452829	1.13099	5.63237	0.0303784	0.415392
ENSMUSG00000026466	-0.259046	5.52086	5.636	0.0303959	0.415392
ENSMUSG00000022194	0.303444	6.72758	5.63564	0.0304391	0.41541
ENSMUSG00000089984	-1.63426	-1.11867	5.6335	0.0304664	0.41541
ENSMUSG00000089820	-0.699389	-0.394878	5.62546	0.0304666	0.41541
ENSMUSG00000022678	-0.568453	4.80128	5.62774	0.03054	0.41541
ENSMUSG00000105958	-1.41499	-1.74272	5.62511	0.0305443	0.41541
ENSMUSG00000027375	-0.912389	8.63576	5.62556	0.0305678	0.41541
ENSMUSG00000046731	-0.514529	1.24595	5.61918	0.0305726	0.41541
ENSMUSG00000031955	-0.263597	5.76752	5.62243	0.0305773	0.41541
ENSMUSG00000024732	0.232503	3.25509	5.61548	0.0305943	0.41541
ENSMUSG00000065499	-0.950467	-1.47901	5.61297	0.0306266	0.41541
ENSMUSG00000095139	-0.495511	4.23132	5.61909	0.0306506	0.41541
ENSMUSG00000037071	-0.544903	8.13983	5.61858	0.0306572	0.41541
ENSMUSG00000113309	0.482078	2.55642	5.61471	0.0306902	0.41541
ENSMUSG00000029603	0.347532	6.21067	5.61471	0.0307068	0.41541
ENSMUSG00000074794	-0.585424	6.35541	5.61375	0.0307191	0.41541
ENSMUSG00000031953	-0.311294	2.45849	5.60555	0.0307221	0.41541
ENSMUSG00000109814	-0.354344	2.3139	5.60553	0.0307224	0.41541
ENSMUSG00000040570	0.232595	5.69332	5.60791	0.0307258	0.41541
ENSMUSG00000053208	-0.41191	0.847463	5.60413	0.0307403	0.41541
ENSMUSG00000027239	-0.378399	3.73828	5.60617	0.0308077	0.415841
ENSMUSG00000032512	0.174223	6.73295	5.59758	0.030825	0.415841
ENSMUSG00000032041	-0.537275	1.8274	5.60319	0.0308264	0.415841
ENSMUSG00000025104	0.159356	7.22762	5.59525	0.0308551	0.415984
ENSMUSG00000084899	-0.505	0.0624025	5.99698	0.0308766	0.416029
ENSMUSG00000063179	0.505334	4.61929	5.60007	0.0308957	0.416042
ENSMUSG00000008734	-0.523927	7.48344	5.58842	0.031047	0.417835
ENSMUSG00000026942	-0.305655	3.13408	5.57846	0.0310737	0.41795
ENSMUSG00000097635	0.612325	0.0906916	5.57493	0.0311198	0.418325
ENSMUSG00000033579	-0.985868	6.20804	5.57935	0.0311652	0.418692
ENSMUSG00000078942	-0.643697	0.521704	5.57308	0.0311924	0.418813
ENSMUSG00000102324	-0.722514	0.629368	5.56932	0.031285	0.419377
ENSMUSG00000033016	-0.309218	2.54184	5.56187	0.0312911	0.419377
ENSMUSG00000022999	-0.264269	3.66646	5.56114	0.0313008	0.419377
ENSMUSG00000110397	-0.887486	-0.685264	5.56455	0.0313074	0.419377
ENSMUSG00000112300	-0.384936	0.847873	6.51125	0.0313569	0.419543
ENSMUSG00000005161	0.107633	7.11317	5.55413	0.0313933	0.419543
ENSMUSG00000032238	-0.386529	5.79752	5.56187	0.0313947	0.419543
ENSMUSG00000024833	-0.428902	2.04099	5.55057	0.0314545	0.419543
ENSMUSG00000048521	-1.8812	-1.91532	5.55718	0.0314567	0.419543
ENSMUSG00000019877	0.168327	9.61628	5.54791	0.0314756	0.419543
ENSMUSG00000020459	0.13552	4.93759	5.54629	0.0314971	0.419543
ENSMUSG00000037280	-1.03186	4.40321	5.55222	0.0315224	0.419543
ENSMUSG00000062743	-0.430347	1.03502	5.54362	0.0315326	0.419543
ENSMUSG00000097842	0.371081	2.42307	5.54344	0.031535	0.419543
ENSMUSG00000026840	-0.515948	2.52981	5.54746	0.0315854	0.419543
ENSMUSG00000112295	-0.964477	-0.839811	5.54367	0.0315997	0.419543
ENSMUSG00000031775	-0.939917	5.70569	5.54283	0.031647	0.419543
ENSMUSG00000014959	0.121664	6.37307	5.53486	0.0316493	0.419543
ENSMUSG00000104546	-0.224251	2.75362	5.53322	0.0316712	0.419543
ENSMUSG00000108436	1.12928	-1.40193	5.53721	0.031683	0.419543
ENSMUSG00000020777	0.114587	7.83649	5.53216	0.0316852	0.419543
ENSMUSG00000028551	-0.641243	0.897944	5.53716	0.0316933	0.419543
ENSMUSG00000030495	-0.354167	5.11253	5.53894	0.0316989	0.419543
ENSMUSG00000074093	-0.258823	6.04564	5.53595	0.0317072	0.419543
ENSMUSG00000015120	0.162491	6.36725	5.53036	0.0317093	0.419543
ENSMUSG00000042873	0.232635	7.45036	5.52948	0.0317211	0.419543
ENSMUSG00000000827	-0.202751	4.89503	5.5249	0.0317824	0.419943
ENSMUSG00000051008	-1.47676	-0.736999	5.53098	0.0318052	0.419943
ENSMUSG00000026778	-0.616422	4.03761	5.52859	0.0318371	0.419943
ENSMUSG00000074925	-0.353801	2.82107	5.52095	0.0318399	0.419943
ENSMUSG00000048078	0.241068	6.96566	5.52165	0.0318607	0.419943
ENSMUSG00000032171	0.176147	5.95284	5.51853	0.0318679	0.419943
ENSMUSG00000081157	0.286469	1.48297	8.5048	0.0318792	0.419943
ENSMUSG00000041797	-0.521411	3.3542	5.52329	0.0319082	0.420085
ENSMUSG00000035342	-0.545772	5.76762	5.52171	0.0319295	0.420125
ENSMUSG00000004892	-0.322268	8.03261	5.51639	0.0319813	0.420566
ENSMUSG00000040396	0.172818	5.41097	5.50635	0.0320322	0.420995
ENSMUSG00000042831	0.147104	4.589	5.50453	0.0320569	0.421079
ENSMUSG00000036537	0.296829	2.71293	5.50247	0.0320848	0.421117
ENSMUSG00000092162	1.45661	-1.28419	5.50857	0.0321068	0.421117
ENSMUSG00000102798	1.00377	-0.202427	5.50798	0.0321147	0.421117
ENSMUSG00000020376	-0.332803	5.59032	5.50593	0.0321425	0.42121
ENSMUSG00000109460	-0.300966	1.91785	5.49674	0.0321626	0.42121
ENSMUSG00000030291	-0.154434	4.73979	5.4957	0.0321767	0.42121
ENSMUSG00000103062	0.923731	-0.803269	5.49654	0.0322251	0.421371
ENSMUSG00000008129	0.379669	1.1728	5.4921	0.0322257	0.421371
ENSMUSG00000049807	-0.593778	7.37781	5.49796	0.0322507	0.421459
ENSMUSG00000046516	0.512123	4.79231	5.4952	0.0322882	0.421579
ENSMUSG00000112829	-0.986056	1.94679	5.49458	0.0322966	0.421579
ENSMUSG00000049404	-1.38179	0.181213	5.4862	0.0324111	0.422624
ENSMUSG00000043131	-0.177752	5.15945	5.47837	0.0324134	0.422624
ENSMUSG00000084817	0.149249	4.32651	5.47025	0.032525	0.423433
ENSMUSG00000024965	-0.43711	2.17618	5.47168	0.0325447	0.423433
ENSMUSG00000031701	0.14108	7.42339	5.46826	0.0325524	0.423433
ENSMUSG00000102770	-1.36134	-1.32698	5.47562	0.0325562	0.423433
ENSMUSG00000047793	-0.771112	4.74917	5.47479	0.0325676	0.423433
ENSMUSG00000027201	0.156418	6.60865	5.46365	0.0326159	0.423671
ENSMUSG00000052160	-0.566484	3.20612	5.46957	0.0326395	0.423671
ENSMUSG00000063317	-0.188753	7.25583	5.46183	0.0326411	0.423671
ENSMUSG00000028270	-1.4395	1.11694	5.46754	0.0326674	0.423686
ENSMUSG00000037432	0.286834	2.55584	5.45908	0.0326791	0.423686
ENSMUSG00000029108	0.948944	6.74806	5.46464	0.0327076	0.423817
ENSMUSG00000020261	0.714901	4.86982	5.45984	0.032774	0.424233
ENSMUSG00000073406	-1.74553	-0.160574	5.45965	0.0327766	0.424233
ENSMUSG00000040867	0.215748	7.27938	5.45046	0.0327987	0.42428
ENSMUSG00000042340	-0.693281	0.548036	5.45375	0.0328294	0.424438
ENSMUSG00000029098	-0.345234	4.90223	5.45279	0.0328719	0.42467
ENSMUSG00000110845	-1.40434	-1.75328	5.44981	0.0328843	0.42467
ENSMUSG00000110218	-0.384748	1.40145	5.44034	0.0329398	0.424884
ENSMUSG00000025192	-0.361338	3.58228	5.44529	0.0329464	0.424884
ENSMUSG00000027859	0.752158	0.194853	5.4446	0.0329562	0.424884
ENSMUSG00000027805	0.153661	8.60111	5.43526	0.0330108	0.425235
ENSMUSG00000026923	-0.249863	5.17469	5.43428	0.0330732	0.425235
ENSMUSG00000061028	-0.194744	6.62016	5.43056	0.0330767	0.425235
ENSMUSG00000020422	-0.436872	6.87462	5.43806	0.0330775	0.425235
ENSMUSG00000058355	0.155668	6.66312	5.43004	0.0330841	0.425235
ENSMUSG00000082990	-1.22512	-1.57077	5.43403	0.0330944	0.425235
ENSMUSG00000105710	-0.364767	1.87059	5.42639	0.0331354	0.425446
ENSMUSG00000096795	0.237501	2.32055	5.4255	0.0331478	0.425446
ENSMUSG00000071203	-0.711631	0.841887	5.43028	0.0331851	0.425687
ENSMUSG00000047187	0.145061	8.01766	5.41943	0.0332334	0.426069
ENSMUSG00000032604	0.143446	5.50198	5.41348	0.0333176	0.426697
ENSMUSG00000036833	-0.361494	4.39966	5.42085	0.0333195	0.426697
ENSMUSG00000002602	-0.189309	5.5555	5.40912	0.0333794	0.427226
ENSMUSG00000021816	0.284986	8.11095	5.40941	0.033425	0.427573
ENSMUSG00000110216	-1.70765	-1.72722	5.40666	0.0335205	0.428556
ENSMUSG00000021585	-0.471674	3.65678	5.40509	0.0335428	0.428603
ENSMUSG00000002108	-0.343072	1.51777	5.39215	0.0336211	0.429363
ENSMUSG00000029507	-0.268721	3.47225	5.38978	0.033655	0.429363
ENSMUSG00000031283	1.11327	1.38517	5.39699	0.0336584	0.429363
ENSMUSG00000029554	-0.302046	3.91819	5.39001	0.0337006	0.429546
ENSMUSG00000092470	0.667961	2.67788	5.39279	0.0337184	0.429546
ENSMUSG00000037295	-0.919186	2.93235	5.39207	0.0337287	0.429546
ENSMUSG00000062960	-0.493284	3.1626	5.39032	0.0337538	0.429628
ENSMUSG00000020778	0.165617	4.01198	5.37925	0.0338062	0.430057
ENSMUSG00000020099	-0.781141	5.77489	5.38111	0.0338862	0.430647
ENSMUSG00000024974	-0.135087	5.98723	5.37343	0.0338901	0.430647
ENSMUSG00000110205	-0.939583	0.230324	5.37553	0.0339666	0.431382
ENSMUSG00000024900	-0.25753	4.93245	5.37016	0.0339874	0.431407
ENSMUSG00000037112	-0.215251	5.21312	5.36009	0.0340833	0.432387
ENSMUSG00000031353	0.278517	6.81012	5.36454	0.0341079	0.43246
ENSMUSG00000024661	-0.479191	10.3254	5.36109	0.0341758	0.432936
ENSMUSG00000048109	-0.245783	4.50683	5.35361	0.0341832	0.432936
ENSMUSG00000103364	-1.46805	-1.71476	5.35743	0.0342197	0.433064
ENSMUSG00000022385	-1.60201	-1.18791	5.35731	0.0342309	0.433064
ENSMUSG00000109570	-0.587083	-0.197596	5.34822	0.0342563	0.433148
ENSMUSG00000025094	-1.43506	3.65617	5.35248	0.0343014	0.433201
ENSMUSG00000036368	-0.205176	2.68977	5.34357	0.0343244	0.433201
ENSMUSG00000028106	-0.143169	6.03164	5.34301	0.0343326	0.433201
ENSMUSG00000019927	-0.293134	5.66182	5.34965	0.0343427	0.433201
ENSMUSG00000035401	-0.164015	6.03443	5.33944	0.034385	0.433201
ENSMUSG00000037552	-0.365424	3.04396	5.34216	0.0343907	0.433201
ENSMUSG00000100632	1.59265	-1.11592	5.34449	0.0344183	0.433201
ENSMUSG00000021712	0.147837	6.31139	5.33652	0.0344278	0.433201
ENSMUSG00000082404	-1.02083	-1.56329	5.33617	0.0344379	0.433201
ENSMUSG00000040651	-0.176704	6.41295	5.33443	0.0344586	0.433201
ENSMUSG00000021823	-0.282063	5.19715	5.33974	0.0344677	0.433201
ENSMUSG00000109812	-0.394689	1.06342	5.33239	0.0344886	0.433227
ENSMUSG00000089707	-0.490996	1.542	5.32915	0.0345789	0.434124
ENSMUSG00000106840	-0.870953	-0.976047	5.32628	0.0346052	0.434216
ENSMUSG00000096592	-0.293313	2.18907	5.32248	0.034635	0.434227
ENSMUSG00000036098	-0.887131	6.63036	5.32917	0.0346438	0.434227
ENSMUSG00000031105	0.258265	5.53524	5.32223	0.0347144	0.434875
ENSMUSG00000038648	-0.460183	4.59029	5.3209	0.0347662	0.435098
ENSMUSG00000001864	-1.41072	2.97976	5.32064	0.03477	0.435098
ENSMUSG00000031293	-1.56223	-0.130289	5.31755	0.0348159	0.435181
ENSMUSG00000024176	-0.324121	6.00218	5.31559	0.034845	0.435181
ENSMUSG00000027706	-0.186001	7.44525	5.30792	0.0348512	0.435181
ENSMUSG00000082090	0.972499	-1.3127	5.31026	0.0348523	0.435181
ENSMUSG00000059890	-0.315801	6.40543	5.31195	0.0348993	0.435521
ENSMUSG00000022295	0.19489	7.71171	5.30322	0.0349214	0.435521
ENSMUSG00000055184	-0.616543	0.493259	5.29894	0.0350308	0.435521
ENSMUSG00000028763	-0.540581	3.86403	5.30305	0.035032	0.435521
ENSMUSG00000026389	-0.355519	2.19461	5.29423	0.0350561	0.435521
ENSMUSG00000066842	-0.817941	2.84652	5.30111	0.0350611	0.435521
ENSMUSG00000020496	0.165181	8.23481	5.2935	0.035067	0.435521
ENSMUSG00000029797	-0.949746	3.05596	5.29959	0.0350839	0.435521
ENSMUSG00000024479	0.457319	6.9169	5.29846	0.0351008	0.435521
ENSMUSG00000024091	0.135725	6.86579	5.28948	0.0351274	0.435521
ENSMUSG00000031492	-2.74895	1.04916	5.29634	0.0351327	0.435521
ENSMUSG00000043008	-1.2193	0.0729904	5.29527	0.0351487	0.435521
ENSMUSG00000081792	-0.257955	1.61884	6.1933	0.0351575	0.435521
ENSMUSG00000025017	-1.4626	0.0911427	5.29338	0.0351771	0.435521
ENSMUSG00000021900	-0.349425	3.10224	5.28679	0.0352046	0.435521
ENSMUSG00000024812	-0.605087	5.40379	5.29111	0.0352113	0.435521
ENSMUSG00000100228	-0.224019	1.97996	6.16125	0.0352305	0.435521
ENSMUSG00000113168	-0.506987	0.919933	5.28068	0.0352628	0.435521
ENSMUSG00000029484	-0.39698	3.17778	5.28545	0.0352667	0.435521
ENSMUSG00000033434	0.227566	4.24112	5.27908	0.0352843	0.435521
ENSMUSG00000024002	-0.134453	6.84877	5.27904	0.0352849	0.435521
ENSMUSG00000111613	0.151787	4.26172	5.2783	0.0352962	0.435521
ENSMUSG00000019790	0.303666	7.0081	5.28271	0.035338	0.435804
ENSMUSG00000075415	-0.543594	7.81132	5.28093	0.0353649	0.435902
ENSMUSG00000032328	0.158946	8.77729	5.26619	0.03548	0.436571
ENSMUSG00000025158	0.121831	6.21868	5.26509	0.0354967	0.436571
ENSMUSG00000029802	-0.273454	4.00518	5.26607	0.0354978	0.436571
ENSMUSG00000051022	-0.45172	3.3729	5.27085	0.0355178	0.436571
ENSMUSG00000016128	-0.50495	4.3685	5.27019	0.0355278	0.436571
ENSMUSG00000112112	-1.21813	0.370335	5.26921	0.0355428	0.436571
ENSMUSG00000051951	0.48527	5.62693	5.2681	0.0355597	0.436571
ENSMUSG00000054034	0.203521	6.08457	5.25941	0.0355834	0.436571
ENSMUSG00000030313	-0.227563	6.3766	5.25989	0.0356128	0.436571
ENSMUSG00000105868	1.87912	1.47913	5.26364	0.0356276	0.436571
ENSMUSG00000027282	-0.132822	5.55892	5.25649	0.035628	0.436571
ENSMUSG00000031169	0.268715	5.73329	5.26104	0.0356491	0.436597
ENSMUSG00000103388	-0.429308	0.549456	5.24695	0.0357743	0.437856
ENSMUSG00000030847	-0.543673	3.23594	5.25303	0.03579	0.437856
ENSMUSG00000082329	0.36818	3.39707	5.2494	0.0358131	0.437906
ENSMUSG00000040840	-0.319989	1.57858	5.24233	0.0358453	0.43794
ENSMUSG00000051147	-0.556	0.169391	5.24177	0.035854	0.43794
ENSMUSG00000070729	0.129211	5.68931	5.23952	0.0358886	0.438131
ENSMUSG00000111424	-1.30567	-1.51978	5.24233	0.0359421	0.438551
ENSMUSG00000099031	-1.18531	-1.73187	5.23695	0.0359665	0.438616
ENSMUSG00000034551	0.253539	4.36849	5.23078	0.0360383	0.438899
ENSMUSG00000037740	0.140361	5.41469	5.22975	0.0360397	0.438899
ENSMUSG00000031101	-0.658299	0.718285	5.23441	0.036047	0.438899
ENSMUSG00000087268	-1.8367	-1.78435	5.23069	0.0361345	0.439453
ENSMUSG00000076036	-0.194492	4.22837	5.22294	0.0361453	0.439453
ENSMUSG00000040759	-0.618095	5.66159	5.22953	0.0361524	0.439453
ENSMUSG00000032517	-0.937473	10.4085	5.22847	0.0361689	0.439453
ENSMUSG00000034042	-0.132596	5.1332	5.21625	0.0362496	0.439793
ENSMUSG00000110414	-1.36495	-1.43912	5.22321	0.0362507	0.439793
ENSMUSG00000022048	-0.339692	7.26802	5.22072	0.0362894	0.439793
ENSMUSG00000046160	-0.585947	7.40447	5.22008	0.0362995	0.439793
ENSMUSG00000055633	0.287777	3.7096	5.21403	0.0362998	0.439793
ENSMUSG00000074151	-1.0038	0.487191	5.21868	0.0363213	0.439793
ENSMUSG00000097667	-1.64538	-1.64373	5.21626	0.0363591	0.439793
ENSMUSG00000032902	-0.409848	5.1423	5.21371	0.036399	0.439793
ENSMUSG00000030616	-0.47636	5.30568	5.21231	0.0364209	0.439793
ENSMUSG00000022766	-1.18557	2.22875	5.21033	0.0364518	0.439793
[truncated: 21,097 more rows]

## Sheet: Table S7
EdgeR DEG analysis: aCC, Brd1 vehicle vs wildtype vehicle
[truncated: 23,219 more rows]

[truncated: 7 more sheets: Table S8, Table S9, Table S10, Table S11, Table S12, Table S13, Table S14]
